# Supplementary material for: Deep microbial colonization during impact-generated hydrothermal circulation at the Lappajärvi impact structure, Finland
Source: Nat Commun. 2025 Sep 17;16:8270. doi: 10.1038/s41467-025-63603-y (PMC12443983; doi:10.1038/s41467-025-63603-y)
Supplement: Supplementary file 4 — Supplementary Data 1-8 [file 41467_2025_63603_MOESM4_ESM.xlsx]

## Sheet: S1_Pyrite_SIMS_S
Supplementary Data 1
SIMS analysis of reference pyrite material along with raw data of the samples
cps=counts per second, cps limit=rejected due to cps being to far off from the value of the matrix matched reference material
Session 1 - Sulfur isotopes pyrite
Chosen std	S0302A pyrite
δ34S (std, ‰)	0
extl. error (‰, 1SD)	0.0522282
drift corr (‰/run)	-0.001 (linear)
Sample- or Standard ID	Seq. in	32S cps	32Ssamp/av.std	34S/32S	± abs	δ34S	± ‰	δ34S	± ‰	Lithology
for Samples: Mount ID_borehole ID_	run	(x 109)		drift corrected		samples		standards
depth (m_cm)_crystal no.@SIMS spot no.
S0302A_mt2253_@1	1	1.14191		0.0442956	9.03858e-07			-0.0543371	0.0560697
S0302A_mt2253_@2	2	1.15072		0.0442984	9.0022e-07			0.00729534	0.0560429
S0302A_mt2253_@3	3	1.14786		0.0442975	1.23409e-06			-0.0127914	0.0591932
S0302A_mt2253_@4	4	1.14705		0.0442939	1.01427e-06			-0.0933775	0.0570221
mt2253_LA4_22_96_1_@1	5	1.13786	0.991989	0.0445832	1.05788e-06	6.43807	0.057735			Impact melt-bearing breccia
mt2253_LA4_22_96_1_@2	6	1.13554	0.989966	0.04458	9.09174e-07	6.36538	0.0564257			Impact melt-bearing breccia
mt2253_LA4_22_96_1_@3	7	1.14355	0.996957	0.0445792	9.51141e-07	6.34643	0.0567762			Impact melt-bearing breccia
mt2253_LA4_22_96_1_@4	8	1.1436	0.996996	0.0445701	1.28239e-06	6.14168	0.0599954			Impact melt-bearing breccia
mt2253_LA4_28_76_1_@1	9	1.13153	0.986478	0.0442552	1.35012e-06	-0.967435	0.0604271			Impact melt-bearing breccia
mt2253_LA4_28_76_1_@2	10	1.04156	0.908034	0.0446212	9.49261e-07	7.29501	0.0568061			Impact melt-bearing breccia
S0302A_mt2253_@5	11	1.14074		0.0442957	9.04349e-07			-0.0533898	0.0560738
S0302A_mt2253_@6	12	1.14211		0.0443007	1.11059e-06			0.0597122	0.0579367
mt2253_LA4_28_76_1_@3	13	1.1309	0.990183	0.044638	9.11638e-07	7.67428	0.0565096			Impact melt-bearing breccia
mt2253_LA4_28_76_2_@1	14	1.12597	0.985872	0.0446626	1.27015e-06	8.23074	0.0599583			Impact melt-bearing breccia
mt2253_LA4_28_76_2_@2	15	0.913333	0.799688	0.0445625	1.78732e-06	5.96924	0.0662449			Impact melt-bearing breccia
mt2253_LA4_28_76_2_@3	16	0.383472	0.335757	0.0446143	2.20645e-06	cps limit				Impact melt-bearing breccia
mt2253_LA4_78_4_1_@1	17	1.13027	0.989631	0.0445848	9.1131e-07	6.47289	0.0564485			Impact melt-bearing breccia
mt2253_LA4_78_4_1_@2	18	1.13409	0.99298	0.0445585	9.09502e-07	5.87919	0.0564047			Impact melt-bearing breccia
mt2253_LA4_78_4_1_@3	19	0.887744	0.777284	0.0446174	1.02702e-06	7.2104	0.0574872			Impact melt-bearing breccia
S0302A_mt2253_@7	20	1.14264		0.0442983	1.00512e-06			0.00714939	0.0569443
S0302A_mt2253_@8	21	1.14125		0.0442995	1.03083e-06			0.0328886	0.0571793
mt2253_LA4_78_4_2_@1	22	1.02594	0.898963	0.0445596	1.03016e-06	5.90381	0.0574534			Impact melt-bearing breccia
mt2253_LA4_78_4_2_@2	23	1.13737	0.996607	0.044477	1.09795e-06	4.0394	0.0580017			Impact melt-bearing breccia
mt2253_LA4_78_4_2_@3	24	1.11869	0.980232	0.0445157	9.15225e-07	4.91416	0.056405			Impact melt-bearing breccia
mt2253_LA4_78_4_2_@4	25	1.00542	0.880981	0.0445682	1.36031e-06	6.09796	0.0608617			Impact melt-bearing breccia
mt2253_LA4_78_4_3_@1	26	1.13161	0.991553	0.0445181	1.02413e-06	4.96812	0.0573537			Impact melt-bearing breccia
mt2253_LA4_78_4_3_@2	27	0.800574	0.701491	0.044558	1.07982e-06	5.86952	0.0579146			Impact melt-bearing breccia
S0302A_mt2253_@9	28	1.14144		0.0442955	1.0748e-06			-0.0564749	0.0575862
S0302A_mt2253_@10	29	1.14306		0.0442953	1.33899e-06			-0.0614368	0.0603416
mt2253_LA4_78_4_3_@3	30	1.07002	0.936098	0.0445999	1.03513e-06	6.81562	0.0575424			Impact melt-bearing breccia
mt2253_LA4_78_4_3_@4	31	0.899054	0.786533	0.0446243	1.45559e-06	7.36531	0.0620309			Impact melt-bearing breccia
mt2253_LA4_78_4_3_@5	32	1.1334	0.991549	0.044578	1.04556e-06	6.32035	0.0576149			Impact melt-bearing breccia
mt2253_LA4_77_95_1_@1	33	1.11616	0.976466	0.0445539	1.07792e-06	5.77541	0.0578921			Impact melt-bearing breccia
mt2253_LA4_77_95_1_@2	34	0.917976	0.803086	0.0446218	1.78881e-06	7.30957	0.0663208			Impact melt-bearing breccia
mt2253_LA4_77_95_1_@3	35	0.961203	0.840904	0.0446019	1.11414e-06	6.86079	0.0582917			Impact melt-bearing breccia
S0302A_mt2253_@11	36	1.13843		0.0442965	9.58971e-07			-0.0334135	0.0565353
mt2253_LA4_77_95_1_@4	37	1.12302	0.986457	0.0445683	9.14036e-07	6.1005	0.0564528			Impact melt-bearing breccia
mt2253_LA4_77_95_1_@5	38	1.13143	0.993853	0.0445859	9.10864e-07	6.49826	0.056446			Impact melt-bearing breccia
mt2253_LA4_77_95_1_@6	39	1.11697	0.98115	0.0445826	9.36758e-07	6.42445	0.056658			Impact melt-bearing breccia
mt2253_LA4_77_95_1_@7	40	1.12018	0.983968	0.0445547	1.39412e-06	5.79508	0.0612368			Impact melt-bearing breccia
mt2253_LA4_77_95_1_@8	41	1.13239	0.994689	0.0445917	9.10543e-07	6.63011	0.0564498			Impact melt-bearing breccia
mt2253_LA4_77_95_1_@9	42	1.0964	0.963077	0.0445728	1.19558e-06	6.20211	0.0590776			Impact melt-bearing breccia
S0302A_mt2253_@13	50	1.13597		0.0442997	1.09568e-06			0.0373063	0.0577908
mt2253_LA4_83_25_1_@1	56	1.13749	1.00134	0.0445343	1.16709e-06	5.33351	0.058746			Lithic impact breccia
S0302A_mt2253_@14	57	1.13806		0.0442991	1.09073e-06			0.0244699	0.0577424
mt2253_LA4_83_25_1_@2	58	1.13337	0.995879	0.0445535	9.98552e-07	5.76694	0.0571617			Lithic impact breccia
mt2253_LA4_83_25_1_@3	59	1.13575	0.99797	0.0445649	1.07036e-06	6.02384	0.0578324			Lithic impact breccia
mt2253_LA4_83_25_1_@4	60	1.13764	0.999629	0.04453	1.06258e-06	5.23645	0.0577218			Lithic impact breccia
mt2253_LA4_83_25_2_@1	61	1.11787	0.982257	0.0445538	1.22513e-06	5.77305	0.0593654			Lithic impact breccia
mt2253_LA4_83_25_2_@2	62	1.12012	0.984239	0.0445516	9.32375e-07	5.72497	0.0565872			Lithic impact breccia
mt2253_LA4_83_25_2_@3	63	1.12783	0.99101	0.0445474	1.01418e-06	5.62926	0.0572952			Lithic impact breccia
S0302A_mt2253_@15	64	1.13504		0.0443001	1.40613e-06			0.0475268	0.0611198
mt2253_LA4_83_25_2_@4	65	0.870633	0.767049	0.0445087	1.03555e-06	4.75677	0.057448			Lithic impact breccia
mt2253_LA4_83_25_3_@1	66	1.12447	0.990681	0.044538	1.25666e-06	5.41617	0.0596839			Lithic impact breccia
mt2253_LA4_83_25_3_@2	67	1.10916	0.977197	0.0445041	9.18956e-07	4.65271	0.0564232			Lithic impact breccia
mt2253_LA4_83_25_3_@3	68	1.12451	0.990724	0.0444808	9.47866e-07	4.1256	0.0566409			Lithic impact breccia
mt2253_LA4_83_25_3_@4	69	1.13491	0.999878	0.0445217	1.10187e-06	5.04845	0.0580871			Lithic impact breccia
S0302A_mt2253_@18	85	1.13365		0.044304	9.06921e-07			0.135886	0.0561042
mt2253_LA4_113_1_@1	90	1.1192	0.987252	0.0444737	1.16163e-06	3.96565	0.0586269			Lithic impact breccia
mt2253_LA4_113_1_@2	91	1.12414	0.99161	0.0444572	9.12612e-07	3.5934	0.0563192			Lithic impact breccia
S0302A_mt2253_@19	92	1.12845		0.0443026	1.28332e-06			0.102958	0.0597295
mt2253_LA4_113_1_@3	93	1.12665	0.9984	0.0444801	9.11612e-07	4.11014	0.0563361			Lithic impact breccia
mt2253_LA4_113_1_@4	94	1.12633	0.998119	0.0444384	1.03752e-06	3.16789	0.0573904			Lithic impact breccia
mt2253_LA4_113_1_@5	95	1.13563	1.00636	0.0444796	9.9435e-07	4.09818	0.0570443			Lithic impact breccia
mt2253_LA4_113_2_@1	96	1.1241	0.996142	0.0444637	1.10465e-06	3.73926	0.0580523			Lithic impact breccia
mt2253_LA4_113_2_@2	97	1.11676	0.989636	0.0444702	9.15814e-07	3.88644	0.0563599			Lithic impact breccia
mt2253_LA4_113_2_@3	98	0.990719	0.877943	0.0444726	1.36203e-06	3.94018	0.060784			Lithic impact breccia
S0302A_mt2253_@20	99	1.11929		0.0442967	9.70969e-07			-0.0290709	0.0566398
mt2253_LA4_113_2_@4	100	1.12484	1.00497	0.0444676	9.12195e-07	3.82912	0.0563272			Lithic impact breccia
mt2253_LA4_113_3_@1	101	1.12183	1.00227	0.0444571	1.09006e-06	3.59029	0.0579045			Lithic impact breccia
mt2253_LA4_113_3_@2	102	1.12227	1.00267	0.0444586	1.68096e-06	3.62483	0.0647113			Lithic impact breccia
mt2253_LA4_113_3_@3	103	1.12328	1.00357	0.0444614	9.12765e-07	3.68714	0.056325			Lithic impact breccia
mt2253_LA4_113_3_@4	104	1.13437	1.01348	0.0444531	9.40843e-07	3.50023	0.0565509			Lithic impact breccia
S0302A_mt2253_@22	114	1.11961		0.0442994	1.20624e-06			0.030592	0.0589019
mt2253_LA4_116_5_1_@1	117	1.11796	0.998524	0.0445067	1.2108e-06	4.71072	0.0591662			Lithic impact breccia
mt2253_LA4_116_5_1_@2	118	1.12494	1.00476	0.0444368	9.11813e-07	3.13278	0.0562902			Lithic impact breccia
mt2253_LA4_116_5_1_@3	119	1.11539	0.996234	0.0444125	1.16161e-06	2.58378	0.0585621			Lithic impact breccia
mt2253_LA4_116_5_1_@4	120	0.927247	0.828187	0.044409	1.33007e-06	2.50454	0.0603573			Lithic impact breccia
S0302A_mt2253_@23	121	1.10249		0.0442996	9.19443e-07			0.0349121	0.056203
mt2253_LA4_116_5_2ab_@1	122	1.10092	0.998583	0.0444584	9.21829e-07	3.62108	0.056397			Lithic impact breccia
mt2253_LA4_116_5_2ab_@2	123	1.1099	1.00673	0.0444541	9.18328e-07	3.52266	0.0563631			Lithic impact breccia
mt2253_LA4_116_5_2ab_@3	124	1.11282	1.00937	0.0444697	1.10914e-06	3.87528	0.0581022			Lithic impact breccia
mt2253_LA4_116_5_2ab_@4	125	1.1014	0.999015	0.0444653	1.23262e-06	3.77686	0.0593523			Lithic impact breccia
mt2253_LA4_116_5_2ab_@5	126	1.10972	1.00656	0.0444324	9.18173e-07	3.03281	0.056338			Lithic impact breccia
mt2253_LA4_116_5_2ab_@6	127	1.1169	1.01307	0.0444391	9.15311e-07	3.18474	0.0563216			Lithic impact breccia
S0302A_mt2253_@24	128	1.10497		0.0442998	1.16141e-06			0.0405867	0.0584414
mt2253_LA4_116_5_3_@1	129	1.10688	1.00173	0.0444993	1.09105e-06	4.54395	0.0579591			Lithic impact breccia
mt2253_LA4_116_5_3_@2	130	1.08781	0.984465	0.0444272	1.12051e-06	2.91702	0.0581683			Lithic impact breccia
mt2253_LA4_116_5_3_@3	131	1.11219	1.00654	0.0444093	1.27237e-06	2.51091	0.0597203			Lithic impact breccia
mt2253_LA4_116_5_3_@4	132	1.09204	0.988292	0.0444415	1.01198e-06	3.23984	0.0571609			Lithic impact breccia
S0302A_mt2253_@25	135	1.10081		0.0442995	9.44502e-07			0.032491	0.0564143
mt2253_LA4_126_95_1_@1	139	1.10417	1.00306	0.044345	9.1924e-07	1.06009	0.0562511			Lithic impact breccia
mt2253_LA4_126_95_1_@2	140	1.10944	1.00785	0.0443337	1.3547e-06	0.804782	0.060559			Lithic impact breccia
mt2253_LA4_126_95_1_@3	141	1.11138	1.00961	0.044319	1.24826e-06	0.474524	0.0593667			Lithic impact breccia
S0302A_mt2253_@26	142	1.10682		0.0442979	9.17629e-07			-0.00337121	0.0561861
mt2253_LA4_126_95_2_@1	143	1.12073	1.01256	0.0443801	9.3403e-07	1.85247	0.0564135			Lithic impact breccia
mt2253_LA4_126_95_2_@2	144	1.11278	1.00538	0.0444187	1.00053e-06	2.72452	0.0570334			Lithic impact breccia
mt2253_LA4_126_95_2_@3	145	1.11595	1.00825	0.0444177	9.15216e-07	2.70105	0.0562974			Lithic impact breccia
mt2253_LA4_126_95_2_@4	146	1.01003	0.912552	0.0444589	1.16023e-06	3.63157	0.0585971			Lithic impact breccia
mt2253_LA4_126_95_3_@1	147	1.12647	1.01775	0.0443929	9.10951e-07	2.14257	0.056235			Lithic impact breccia
mt2253_LA4_126_95_3_@2	148	0.943184	0.852154	0.0444238	1.27475e-06	2.83945	0.0597611			Lithic impact breccia
S0302A_mt2253_@27	149	1.11018		0.0442944	1.05521e-06			-0.0823505	0.0574
mt2253_LA4_126_95_3_@3	150	1.11091	1.00066	0.0444296	9.25857e-07	2.97039	0.056399			Lithic impact breccia
mt2253_LA4_126_95_3_@4	151	0.881395	0.793923	0.0445032	1.13077e-06	4.63141	0.0583499			Lithic impact breccia
mt2253_LA4_126_95_3_@5	152	1.11456	1.00395	0.0444634	1.07497e-06	3.73386	0.0577674			Lithic impact breccia
mt2253_LA4_130_36_1_@1	153	1.11031	1.00012	0.0462148	9.36981e-07	43.2708	0.0584496			Lithic impact breccia
mt2253_LA4_130_36_1_@2	154	1.09048	0.982257	0.0468843	1.17885e-06	58.3828	0.0613497			Lithic impact breccia
mt2253_LA4_130_36_1_@3	155	1.11791	1.00696	0.0463295	9.35059e-07	45.859	0.05856			Lithic impact breccia
S0302A_mt2253_@31	156	1.1088		0.0442971	9.16799e-07			-0.0206914	0.0561783
mt2253_LA4_130_36_2_@1	157	1.12211	1.012	0.0444368	1.14911e-06	3.13295	0.058462			Lithic impact breccia
mt2253_LA4_130_36_2_@2	158	1.12395	1.01366	0.0444199	1.29317e-06	2.75055	0.0599584			Lithic impact breccia
mt2253_LA4_130_36_2_@3	159	1.11584	1.00635	0.0444211	9.15303e-07	2.77832	0.0563018			Lithic impact breccia
mt2253_LA4_130_36_2_@4	160	1.12305	1.01286	0.0449504	1.13467e-06	14.7269	0.0588628			Lithic impact breccia
mt2253_LA4_130_36_2_@5	161	0.51201	0.461771	0.0444261	2.2897e-06	cps limit				Lithic impact breccia
mt2253_LA4_130_36_2_@6	162	1.09984	0.991925	0.0444207	1.2297e-06	2.76885	0.0592749			Lithic impact breccia
S0302A_mt2253_@32	163	1.11026		0.0442959	9.38979e-07			-0.0472981	0.0563634
mt2253_LA4_130_36_3_@1	164	1.10867	0.998564	0.0448442	9.23121e-07	12.3298	0.0568307			Lithic impact breccia
mt2253_LA4_130_36_3_@2	165	1.10412	0.994465	0.045806	9.64666e-07	34.0411	0.0582313			Lithic impact breccia
mt2253_LA4_130_36_3_@3	166	1.10477	0.995054	0.0462436	1.14172e-06	43.921	0.060307			Lithic impact breccia
mt2253_LA4_130_36_3_@4	167	1.11012	0.999872	0.0457508	1.01735e-06	32.7953	0.0586266			Lithic impact breccia
mt2253_LA4_130_36_3_@5	168	1.07869	0.971564	0.0462399	1.99831e-06	43.8368	0.0707611			Lithic impact breccia
mt2253_LA4_130_36_3_@6	169	1.08319	0.97562	0.0446238	1.35885e-06	7.35306	0.0609017			Lithic impact breccia
S0302A_mt2253_@34	177	1.10206		0.0442997	9.19595e-07			0.038095	0.0562044
mt2253_LA4_147_98_1_@1	181	1.10787	1.00528	0.0443697	9.17974e-07	1.619	0.0562677			Impact melt-bearing breccia
mt2253_LA4_147_98_1_@2	182	1.09716	0.995562	0.044353	1.25941e-06	1.24201	0.0595219			Impact melt-bearing breccia
mt2253_LA4_147_98_1_@3	183	0.48855	0.443307	0.0442641	2.76813e-06	cps limit				Impact melt-bearing breccia
S0302A_mt2253_@35	184	1.09977		0.044298	9.2052e-07			-0.000701843	0.0562103
mt2253_LA4_147_98_1_@4	185	1.09927	0.999549	0.0443611	9.21414e-07	1.4242	0.0562869			Impact melt-bearing breccia
mt2253_LA4_141_05_1ab_@1	186	1.1049	1.00467	0.044356	1.29332e-06	1.3093	0.0598944			Lithic impact breccia
mt2253_LA4_141_05_1ab_@2	187	1.10771	1.00722	0.0443444	9.1776e-07	1.04699	0.0562381			Lithic impact breccia
mt2253_LA4_141_05_1ab_@3	188	1.1042	1.00404	0.0443385	9.20777e-07	0.913126	0.0562568			Lithic impact breccia
mt2253_LA4_141_05_1ab_@4	189	1.09949	0.999746	0.0443361	9.21049e-07	0.860307	0.0562565			Lithic impact breccia
mt2253_LA4_141_05_1ab_@5	190	1.10417	1.00401	0.0443441	9.19199e-07	1.04068	0.0562498			Lithic impact breccia
S0302A_mt2253_@36	191	1.09623		0.0442996	9.21998e-07			0.0356739	0.0562244
mt2253_LA4_141_05_1ab_@6	192	0.611258	0.557598	0.0443235	1.71472e-06	cps limit
mt2253_LA4_141_05_1ab_@7	193	1.10533	1.00829	0.0443654	1.04517e-06	1.5204	0.0573826			Lithic impact breccia
mt2253_LA4_141_05_1ab_@8	194	1.1062	1.00909	0.0443669	9.47193e-07	1.55381	0.0565108			Lithic impact breccia
mt2253_LA4_141_05_1ab_@9	195	1.10249	1.00571	0.0443661	9.20139e-07	1.53598	0.0562817			Lithic impact breccia
mt2253_LA4_141_05_2_@1	196	1.09069	0.994945	0.0443092	9.24426e-07	0.252636	0.0562552			Lithic impact breccia
mt2253_LA4_141_05_2_@2	197	1.10012	1.00354	0.0443278	9.97626e-07	0.672749	0.0569091			Lithic impact breccia
S0302A_mt2253_@37	198	1.09021		0.0442976	9.93947e-07			-0.00921804	0.0568435
mt2253_LA4_141_05_2_@3	199	1.10015	1.00912	0.0443343	1.22162e-06	0.819266	0.0590996			Lithic impact breccia
mt2253_LA4_141_05_2_@4	200	1.07827	0.989046	0.0443145	9.29712e-07	0.371169	0.0563053			Lithic impact breccia
S0302A_mt2253_@39	212	1.09953		0.0442946	1.09986e-06			-0.0766533	0.0578259
mt2253_LA4_147_98_2_@1	217	1.09388	0.994861	0.0443511	1.094e-06	1.19792	0.0578294			Impact melt-bearing breccia
mt2253_LA4_147_98_2_@2	218	1.09827	0.998855	0.0443587	1.33431e-06	1.37039	0.0603536			Impact melt-bearing breccia
S0302A_mt2253_@40	219	1.09768		0.0442979	1.04668e-06			-0.00280412	0.0573242
mt2253_LA4_147_98_2_@3	220	1.06076	0.966372	0.0443653	9.37815e-07	1.51758	0.0564293			Impact melt-bearing breccia
mt2253_LA4_147_98_2_@4	221	1.02192	0.930985	0.0443566	1.23126e-06	1.323	0.0592247			Impact melt-bearing breccia
mt2253_LA4_147_98_2_@5	222	1.09727	0.999627	0.0443623	1.07124e-06	1.45168	0.0576238			Impact melt-bearing breccia
mt2253_LA4_147_98_2_@6	223	1.09597	0.99844	0.0443617	1.03752e-06	1.43633	0.0573078			Impact melt-bearing breccia
mt2253_LA4_151_95_1_@1	224	0.957025	0.871863	0.0443614	1.08182e-06	1.43069	0.0577234			Impact melt-bearing breccia
mt2253_LA4_151_95_1_@2	225	1.09824	1.00051	0.0443665	1.54542e-06	1.54492	0.0628754			Impact melt-bearing breccia
S0302A_mt2253_@41	226	1.0858		0.0442943	9.26553e-07			-0.0842666	0.0562567
mt2253_LA4_151_95_1_@3	227	1.09394	1.0075	0.0443548	1.23075e-06	1.28216	0.0592174			Impact melt-bearing breccia
mt2253_LA4_151_95_2_@1	228	1.02642	0.945317	0.044367	1.21952e-06	1.55645	0.0591115			Impact melt-bearing breccia
mt2253_LA4_151_95_2_@2	229	1.09371	1.00729	0.0443565	1.10228e-06	1.31965	0.0579152			Impact melt-bearing breccia
mt2253_LA4_151_95_2_@3	230	1.09544	1.00888	0.0443495	1.32711e-06	1.16276	0.0602632			Impact melt-bearing breccia
mt2253_LA4_151_95_3_@1	231	1.10107	1.01406	0.044394	9.21024e-07	2.16642	0.0563197			Impact melt-bearing breccia
mt2253_LA4_151_95_3_@2	232	1.09091	1.00471	0.0443979	9.25286e-07	2.25492	0.0563595			Impact melt-bearing breccia
S0302A_mt2253_@42	233	1.08924		0.0442986	9.91388e-07			0.0126085	0.0568218
mt2253_LA4_151_95_3_@3	234	0.923775	0.848093	0.0443371	1.08644e-06	0.881049	0.0577417			Impact melt-bearing breccia
mt2253_LA4_151_95_3_@4	235	1.00186	0.919781	0.0444115	1.35658e-06	2.56194	0.0606597			Impact melt-bearing breccia
S0302A_mt2253_@43	240	1.09118		0.0443004	1.08548e-06			0.0528219	0.0576933
mt2253_LA4_152_90_1_@1	246	0.96896	0.887997	0.0443868	9.81136e-07	2.00508	0.0568269			Impact melt-bearing breccia
S0302A_mt2253_@44	247	1.09607		0.0442978	1.0152e-06			-0.00584041	0.0570348
mt2253_LA4_152_90_1_@2	248	1.08097	0.986224	0.0443942	9.54492e-07	2.17056	0.0566031			Impact melt-bearing breccia
mt2253_LA4_152_90_1_@3	249	1.08525	0.990131	0.0443833	9.27504e-07	1.92541	0.0563621			Impact melt-bearing breccia
mt2253_LA4_152_90_1_@4	250	1.08582	0.990649	0.0443732	9.27153e-07	1.69763	0.0563482			Impact melt-bearing breccia
mt2253_LA4_152_90_1_@5	251	1.09304	0.997239	0.0443818	1.1101e-06	1.8911	0.0580181			Impact melt-bearing breccia
mt2253_LA4_152_90_2_@1	252	0.759144	0.692607	0.0443667	1.53499e-06	cps limit
mt2253_LA4_152_90_2_@2	253	1.09279	0.997014	0.0444558	1.05944e-06	3.56252	0.0576128			Impact melt-bearing breccia
S0302A_mt2253_@45	254	1.09636		0.0442944	9.21869e-07			-0.081885	0.0562176
mt2253_LA4_152_90_2_@3	255	1.07572	0.981168	0.0444176	1.36952e-06	2.69951	0.0608139			Impact melt-bearing breccia
mt2253_LA4_152_90_2_@4	256	0.959036	0.874742	0.0444163	9.85588e-07	2.67039	0.0568981			Impact melt-bearing breccia
mt2253_LA4_152_90_3_@1	257	1.10585	1.00866	0.0443757	9.34748e-07	1.75297	0.0564147			Impact melt-bearing breccia
mt2253_LA4_152_90_3_@2	258	0.845433	0.771125	0.0443926	1.1675e-06	2.13403	0.0586008			Impact melt-bearing breccia
mt2253_LA4_152_90_3_@3	259	1.09623	0.999881	0.0443698	1.40194e-06	1.61957	0.061141			Impact melt-bearing breccia
mt2253_LA4_152_90_3_@4	260	1.09886	1.00228	0.0443863	9.42138e-07	1.99295	0.056489			Impact melt-bearing breccia
S0302A_mt2253_@46	261	1.09716		0.0442989	1.23855e-06			0.0188277	0.059242
mt2253_LA4_152_90_3_@5	262	1.09705	0.999899	0.0444164	9.22904e-07	2.672	0.0563599			Impact melt-bearing breccia
mt2253_LA4_152_90_3_@6	263	1.07199	0.977054	0.0444295	9.71465e-07	2.96818	0.0567885			Impact melt-bearing breccia
S0302A_mt2253_@48	275	1.09815		0.0442947	1.63061e-06			-0.0756968	0.0638933
S0302A_mt2253_@49	276	1.09381		0.0442989	1.12396e-06			0.0200229	0.0580661
S0302A_mt2253_@50	277	1.09362		0.0442967	9.67904e-07			-0.029862	0.056613
S0302A_mt2253_@51	278	1.09699		0.0442993	9.2734e-07			0.0297388	0.0562688
S0302A_mt2253_@52	279	1.09506		0.0443018	1.09091e-06			0.0852762	0.057747
Session 2 - Sulfur isotopes pyrite
Chosen std	S0302A pyrite
δ34S (std, ‰)	0
extl. error (‰, 1SD)	0.0657101
drift corr (‰/run)	0 (no drift corr. (default))
Sample- or Standard ID	Seq. in	32S cps	32Ssamp/av.std	34S/32S	± abs	δ34S	± ‰	δ34S	± ‰	Lithology
for Samples: Mount ID_borehole ID_	run	(x 109)		drift corrected		samples		standards
depth (m_cm)_crystal no.@SIMS spot no.
S0302A_mt2254_@1	1	1.06619		0.044287	1.33763e-06			-0.104079	0.0723117
S0302A_mt2254_@2	2	1.06632		0.0442895	1.21172e-06			-0.0469579	0.0711749
S0302A_mt2254_@3	3	1.06375		0.0442879	1.08331e-06			-0.0830821	0.0701094
S0302A_mt2254_@4	4	1.06779		0.0442899	9.3432e-07			-0.0383784	0.0690107
S0302A_mt2254_@5	5	1.06894		0.0442876	1.08325e-06			-0.0916616	0.0701084
S0302A_mt2254_@6	6	1.06651		0.0442926	1.08083e-06			0.0232586	0.0700964
mt2254_LA1_14_58_1_@1	7	1.059	0.992958	0.0488181	9.87473e-07	102.196	0.0757793			chalcedony-rich section of impact melt rock
mt2254_LA1_14_58_1_@2	8	1.03937	0.974554	0.0477285	3.77966e-06	77.5966	0.110888			chalcedony-rich section of impact melt rock
mt2254_LA1_14_58_1_@3	9	1.04413	0.979017	0.0441007	1.25497e-06	-4.30962	0.0712987			chalcedony-rich section of impact melt rock
mt2254_LA1_14_58_2_@1	10	1.05619	0.990322	0.0442807	9.38941e-07	-0.246544	0.0690297			chalcedony-rich section of impact melt rock
mt2254_LA1_14_58_2_@2	11	0.994468	0.932448	0.046779	4.12819e-06	56.1598	0.116205			chalcedony-rich section of impact melt rock
mt2254_LA1_14_58_3_@1	12	0.837009	0.784809	0.0436866	1.37348e-06	-13.6604	0.0718489			chalcedony-rich section of impact melt rock
S0302A_mt2254_@7	13	1.06645		0.0442903	9.34569e-07			-0.0302505	0.0690129
S0302A_mt2254_@8	14	1.07112		0.0442908	1.13608e-06			-0.0187359	0.0705378
mt2254_LA1_14_58_3_@2	15	0.827539	0.772589	0.0436782	1.05119e-06	-13.8484	0.0690096			chalcedony-rich section of impact melt rock
mt2254_LA1_14_58_3_@3	16	0.842818	0.786854	0.0436826	1.1441e-06	-13.7507	0.0697648			chalcedony-rich section of impact melt rock
mt2254_LA1_30_94_1_@1	17	1.06376	0.993128	0.0444152	9.37144e-07	2.78925	0.0692071			Impact melt rock
mt2254_LA1_30_94_1_@2	18	1.05494	0.984893	0.0451699	9.49727e-07	19.829	0.0703601			Impact melt rock
mt2254_LA1_30_94_1_@3	19	1.04611	0.976645	0.0447958	1.26041e-06	11.3843	0.0722946			Impact melt rock
mt2254_LA1_30_94_2_@1	20	1.03926	0.970256	0.0445767	1.50401e-06	6.43757	0.0743416			Impact melt rock
S0302A_mt2254_@9	21	1.06586		0.0442912	9.34854e-07			-0.00857592	0.0690163
S0302A_mt2254_@10	22	1.06757		0.0442939	1.33364e-06			0.0514806	0.0722835
mt2254_LA1_30_94_2_@2	23	1.04826	0.981918	0.0448221	9.4853e-07	11.9779	0.0698606			Impact melt rock
mt2254_LA1_30_94_2_@3	24	1.0527	0.986078	0.0445884	1.42366e-06	6.70082	0.0735463			Impact melt rock
mt2254_LA1_30_94_2_@4	25	1.03822	0.972517	0.0446154	9.95613e-07	7.30997	0.0699033			Impact melt rock
mt2254_LA1_30_94_3_@1	26	1.04856	0.982195	0.0449189	9.49485e-07	14.1616	0.0700038			Impact melt rock
mt2254_LA1_30_94_3_@2	27	1.05504	0.988269	0.0439735	1.06117e-06	-7.18127	0.0694985			Impact melt rock
mt2254_LA1_30_94_3_@3	28	1.05575	0.988937	0.0438766	1.50184e-06	-9.37062	0.0733964			Impact melt rock
S0302A_mt2254_@11	29	1.06599		0.044291	1.18852e-06			-0.0148977	0.0709771
mt2254_LA1_30_94_3_@4	30	1.0556	0.99025	0.044507	9.41749e-07	4.863	0.0693687			Impact melt rock
mt2254_LA4_147_98_1_@1	31	1.01242	0.949744	0.044334	9.59361e-07	0.956392	0.0692477			Impact melt-bearing breccia
mt2254_LA4_147_98_1_@2	32	0.968695	0.908729	0.0443387	9.80553e-07	1.06273	0.0694055			Impact melt-bearing breccia
mt2254_LA4_147_98_1_@3	33	1.05019	0.985179	0.0443454	9.42665e-07	1.21378	0.0691468			Impact melt-bearing breccia
mt2254_LA4_147_98_1_@4	34	1.05332	0.988116	0.0443499	1.50472e-06	1.31651	0.0740498			Impact melt-bearing breccia
mt2254_LA4_147_98_1_@5	35	1.06037	0.994729	0.0443486	1.06697e-06	1.28648	0.070066			Impact melt-bearing breccia
S0302A_mt2254_@12	36	1.06304		0.0442915	9.36346e-07			-0.00360884	0.0690269
mt2254_LA4_147_98_2_@1	37	1.04402	0.982109	0.0443374	1.72668e-06	1.03383	0.0764627			Impact melt-bearing breccia
mt2254_LA4_147_98_2_@2	38	0.907182	0.853384	0.0443575	1.11102e-06	1.48742	0.0704265			Impact melt-bearing breccia
mt2254_LA4_147_98_2_@3	39	1.04051	0.978806	0.0443411	1.27838e-06	1.11692	0.0718368			Impact melt-bearing breccia
mt2254_LA4_147_98_2_@4	40	0.917562	0.863149	0.0443696	1.49899e-06	1.76129	0.0740165			Impact melt-bearing breccia
mt2254_LA4_147_98_2_@5	41	0.963142	0.906026	0.0443596	1.2033e-06	1.53573	0.0711982			Impact melt-bearing breccia
mt2254_LA4_147_98_2_@6	42	1.02727	0.966352	0.044332	9.52486e-07	0.912592	0.0691966			Impact melt-bearing breccia
S0302A_mt2254_@13	43	1.06187		0.044291	1.11431e-06			-0.0148977	0.0703608
mt2254_LA1_137_1_1_@1	44	1.05844	0.996763	0.0433113	9.34364e-07	-22.1338	0.0676301			Impact melt rock
mt2254_LA1_137_1_1_@2	45	1.05053	0.989318	0.0438483	1.00112e-06	-10.0093	0.0688673			Impact melt rock
mt2254_LA1_137_1_1_@3	46	1.05174	0.99046	0.0435154	1.08306e-06	-17.5239	0.0690345			Impact melt rock
mt2254_LA4_30_0_1_@1	47	1.00215	0.943757	0.0445935	9.67196e-07	6.81574	0.0696688			Impact melt-bearing breccia
mt2254_LA4_30_0_1_@2	48	1.0065	0.94785	0.0446285	1.42116e-06	7.60528	0.0735751			Impact melt-bearing breccia
mt2254_LA1_137_1_2_@1	49	1.04795	0.986884	0.0433403	9.31939e-07	-21.4774	0.067654			Impact melt rock
S0302A_mt2254_@14	50	1.05581		0.0442912	1.17497e-06			-0.0103821	0.0708623
mt2254_LA1_137_1_2_@2	51	1.0481	0.992698	0.04387	1.3126e-06	-9.51963	0.0715141			Impact melt rock
mt2254_LA1_137_1_2_@3	52	1.06406	1.00782	0.0441199	9.34846e-07	-3.87658	0.0687743			Impact melt rock
mt2254_LA1_137_1_3_@1	53	1.02893	0.974543	0.044425	1.52206e-06	3.01186	0.0743289			Impact melt rock
mt2254_LA1_137_1_3_@2	54	1.0505	0.994968	0.0439247	1.169e-06	-8.28328	0.0703078			Impact melt rock
mt2254_LA1_137_1_3_@3	55	1.04348	0.988321	0.0436362	9.37264e-07	-14.7969	0.0681086			Impact melt rock
mt2254_LA4_28_76_1_@1	56	1.04438	0.989171	0.0479748	1.33614e-06	83.1586	0.0773036			Impact melt-bearing breccia
mt2254_LA4_28_76_1_@2	57	1.04352	0.988362	0.0453504	1.17582e-06	23.9041	0.0723289			Impact melt-bearing breccia
S0302A_mt2254_@15	58	1.05511		0.0442951	9.77069e-07			0.0778964	0.0693191
mt2254_LA4_28_76_2_@1	59	1.05124	0.996331	0.0442639	1.11402e-06	-0.626752	0.0703209			Impact melt-bearing breccia
mt2254_LA4_28_76_2_@2	60	1.05237	0.997399	0.0442816	1.31145e-06	-0.225999	0.0720596			Impact melt-bearing breccia
mt2254_LA4_28_76_2_@3	61	1.05621	1.00104	0.0441993	1.34153e-06	-2.08459	0.0722304			Impact melt-bearing breccia
mt2254_LA4_151_95_1_@1	62	1.04189	0.987472	0.0443559	1.1714e-06	1.45175	0.0709213			Impact melt-bearing breccia
mt2254_LA4_151_95_1_@2	63	1.04754	0.992828	0.0443536	1.06098e-06	1.39914	0.0700266			Impact melt-bearing breccia
mt2254_LA4_151_95_1_@3	64	1.03424	0.980217	0.0443606	1.60428e-06	1.55763	0.0751215			Impact melt-bearing breccia
mt2254_LA4_151_95_2_@1	65	1.02926	0.975497	0.0443547	1.83106e-06	1.42443	0.0777124			Impact melt-bearing breccia
S0302A_mt2254_@16	66	1.05362		0.0442965	9.40507e-07			0.109957	0.0690628
mt2254_LA4_151_95_2_@2	67	1.03863	0.985777	0.0443392	9.4741e-07	1.07538	0.0691712			Impact melt-bearing breccia
mt2254_LA4_151_95_2_@3	68	1.04243	0.989376	0.0443573	9.45901e-07	1.48335	0.0691862			Impact melt-bearing breccia
mt2254_LA4_151_95_2_@4	69	1.0144	0.962775	0.0443486	1.36229e-06	1.2867	0.0726289			Impact melt-bearing breccia
mt2254_LA4_151_95_3_@1	70	1.04192	0.988891	0.0443424	1.25306e-06	1.14604	0.0716108			Impact melt-bearing breccia
mt2254_LA4_151_95_3_@2	71	1.04347	0.990367	0.0443289	1.23443e-06	0.84215	0.0714273			Impact melt-bearing breccia
mt2254_LA4_151_95_3_@3	72	1.0304	0.977958	0.044332	1.44297e-06	0.911689	0.0733967			Impact melt-bearing breccia
S0302A_mt2254_@17	73	1.05691		0.0442896	1.10658e-06			-0.0456032	0.0702967
mt2254_LA4_35_6_1_@1	74	1.04537	0.989081	0.044514	9.4637e-07	5.02172	0.0694106			Impact melt-bearing breccia
mt2254_LA4_35_6_1_@2	75	1.04127	0.985198	0.0444896	9.47941e-07	4.47128	0.0693872			Impact melt-bearing breccia
mt2254_LA4_35_6_1_@3	76	0.921755	0.872123	0.044496	1.216e-06	4.61465	0.0714948			Impact melt-bearing breccia
mt2254_LA4_40_7_1_@1	77	0.994585	0.941032	0.0445717	1.20531e-06	6.32332	0.0715063			Impact melt-bearing breccia
mt2254_LA4_40_7_1_@2	78	0.986822	0.933687	0.0445769	9.86409e-07	6.44028	0.0697826			Impact melt-bearing breccia
mt2254_LA4_40_7_2_@1	79	0.892863	0.844787	0.0446462	1.02448e-06	8.00603	0.0701587			Impact melt-bearing breccia
S0302A_mt2254_@18	80	0.986315		0.0442893	1.51052e-06			-0.0532796	0.07403
mt2254_LA4_152_90_1_@1	81	0.978416	0.991991	0.0443935	9.76375e-07	2.30112	0.0694526			Impact melt-bearing breccia
mt2254_LA4_152_90_1_@2	82	0.812522	0.823795	0.0443672	1.70963e-06	1.70552	0.0763052			Impact melt-bearing breccia
mt2254_LA4_152_90_1_@3	83	0.76907	0.779741	0.0443883	1.35007e-06	2.18394	0.0725659			Impact melt-bearing breccia
mt2254_LA4_152_90_1_@4	84	0.975553	0.989088	0.0443822	1.3534e-06	2.04418	0.0725893			Impact melt-bearing breccia
mt2254_LA4_152_90_2_@1	85	0.858802	0.870718	0.0443742	1.43156e-06	1.86447	0.0733389			Impact melt-bearing breccia
mt2254_LA4_152_90_2_@2	86	0.972636	0.986131	0.044381	1.67571e-06	2.01732	0.0759384			Impact melt-bearing breccia
S0302A_mt2254_@19	87	0.984114		0.0442928	9.72397e-07			0.026871	0.0692824
mt2254_LA4_152_90_2_@3	88	0.982065	0.997917	0.0443839	9.74459e-07	2.08392	0.0694254			Impact melt-bearing breccia
mt2254_LA4_152_90_3_@1	89	0.974057	0.98978	0.0443674	1.41328e-06	1.71026	0.0731489			Impact melt-bearing breccia
mt2254_LA4_152_90_3_@2	90	0.983608	0.999486	0.0443861	9.73752e-07	2.13246	0.0694233			Impact melt-bearing breccia
mt2254_LA4_152_90_3_@3	91	0.98698	1.00291	0.0443823	9.7204e-07	2.0478	0.0694058			Impact melt-bearing breccia
S0302A_mt2254_@20	94	0.992927		0.044292	1.09911e-06			0.00835731	0.0702402
mt2254_LA4_54_30_1_@1	98	0.999633	1.00675	0.047382	1.39974e-06	69.7733	0.0770722			Impact melt-bearing breccia
mt2254_LA4_54_30_2_@1	99	1.00527	1.01243	0.0443066	9.62422e-07	0.33912	0.0692308			Impact melt-bearing breccia
mt2254_LA4_54_30_2_@2	100	1.00832	1.01551	0.0441665	1.62091e-06	-2.82378	0.0750518			Impact melt-bearing breccia
S0302A_mt2254_@21	101	1.00353		0.0442918	9.63417e-07			0.00429334	0.069217
mt2254_LA4_54_30_2_@3	102	0.999568	0.996054	0.0441793	1.43074e-06	-2.53547	0.0730713			Impact melt-bearing breccia
mt2254_LA4_54_30_2_@4	103	1.0013	0.997781	0.0476917	2.21253e-06	76.7651	0.0866115			Impact melt-bearing breccia
mt2254_LA4_54_30_2_@5	104	1.02047	1.01689	0.0469388	9.85318e-07	59.7682	0.0731045			Impact melt-bearing breccia
mt2254_LA4_54_30_3_@1	105	1.00943	1.00588	0.0442322	1.3095e-06	-1.34088	0.0719747			Impact melt-bearing breccia
mt2254_LA4_54_30_3_@2	106	1.02753	1.02392	0.0442394	1.19779e-06	-1.17832	0.0709859			Impact melt-bearing breccia
mt2254_LA4_54_30_3_@3	107	1.02414	1.02054	0.0439638	1.27791e-06	-7.4023	0.0713203			Impact melt-bearing breccia
S0302A_mt2254_@22	108	1.02965		0.0442971	1.1977e-06			0.123052	0.0710642
mt2254_LA4_54_30_3_@4	109	1.02645	0.996889	0.0439681	9.48709e-07	-7.30364	0.068657			Impact melt-bearing breccia
mt2254_LA4_54_30_4ab_@1	110	1.02733	0.997745	0.0439983	9.48661e-07	-6.62315	0.0686991			Impact melt-bearing breccia
mt2254_LA4_54_30_4ab_@2	111	1.03248	1.00275	0.0439926	1.16187e-06	-6.75003	0.070341			Impact melt-bearing breccia
mt2254_LA4_54_30_4ab_@3	112	1.03513	1.00532	0.0442358	1.15116e-06	-1.25938	0.0705865			Impact melt-bearing breccia
mt2254_LA4_54_30_4ab_@4	113	1.03181	1.0021	0.0471403	1.49574e-06	64.3169	0.0776629			Impact melt-bearing breccia
S0302A_mt2254_@23	115	1.0381		0.04429	1.28471e-06			-0.0365722	0.071825
S0302A_mt2254_@24	122	1.04105		0.044288	9.49235e-07			-0.0815017	0.0691117
mt2254_LA4_71_7_1_@1	126	1.03784	0.996919	0.0444811	9.83351e-07	4.27801	0.0696259			Impact melt-bearing breccia
mt2254_LA4_71_7_1_@2	127	1.03265	0.991933	0.0444715	9.5162e-07	4.06172	0.0693872			Impact melt-bearing breccia
mt2254_LA4_71_7_1_@3	128	1.03926	0.998282	0.0444801	1.35725e-06	4.25544	0.0727576			Impact melt-bearing breccia
S0302A_mt2254_@25	129	1.04395		0.0442912	1.32585e-06			-0.00812437	0.0722069
S0302A_mt2254_@27	143	1.04856		0.0442923	9.84408e-07			0.0160337	0.0693681
mt2254_LA4_77_95_1_@1	149	1.04746	0.998948	0.0444848	9.45102e-07	4.36133	0.0693605			Impact melt-bearing breccia
S0302A_mt2254_@28	150	1.04919		0.0442913	1.02802e-06			-0.00631816	0.0696885
mt2254_LA4_77_95_1_@2	151	1.03835	0.989675	0.0444577	1.41813e-06	3.75105	0.0733173			Impact melt-bearing breccia
mt2254_LA4_77_95_1_@3	152	1.03019	0.981892	0.0444954	9.53018e-07	4.60155	0.0694307			Impact melt-bearing breccia
mt2254_LA4_77_95_1_@4	153	1.04318	0.994277	0.044498	1.15391e-06	4.65913	0.0709711			Impact melt-bearing breccia
mt2254_LA4_77_95_1_@5	154	1.05627	1.00675	0.044499	9.41363e-07	4.68125	0.0693546			Impact melt-bearing breccia
mt2254_LA4_77_95_2_@1	155	1.05027	1.00104	0.0444945	9.43964e-07	4.58123	0.0693664			Impact melt-bearing breccia
mt2254_LA4_77_95_2_@2	156	1.05874	1.00911	0.0444959	1.16741e-06	4.61329	0.0710806			Impact melt-bearing breccia
S0302A_mt2254_@29	157	1.04805		0.0442898	1.06154e-06			-0.0419908	0.069942
mt2254_LA4_77_95_3_@1	158	1.04663	0.998641	0.0445727	1.1136e-06	6.3459	0.0707456			Impact melt-bearing breccia
mt2254_LA4_77_95_3_@2	159	1.05563	1.00723	0.044505	1.17457e-06	4.81672	0.0711532			Impact melt-bearing breccia
mt2254_LA4_77_95_3_@3	160	1.05423	1.00589	0.044533	1.04948e-06	5.45115	0.0701888			Impact melt-bearing breccia
mt2254_LA4_77_95_3_@4	161	1.05637	1.00793	0.0444997	9.41331e-07	4.69751	0.0693554			Impact melt-bearing breccia
S0302A_mt2254_@31	171	1.04106		0.0442927	1.48335e-06			0.0239359	0.073754
mt2254_LA4_78_4_1_@1	174	0.900775	0.865252	0.0444656	1.23292e-06	3.92784	0.0716008			Impact melt-bearing breccia
mt2254_LA4_78_4_1_@2	175	0.993718	0.954529	0.0444635	1.41762e-06	3.8811	0.07332			Impact melt-bearing breccia
mt2254_LA4_78_4_1_@3	176	1.04611	1.00486	0.0444815	1.11951e-06	4.28772	0.0706668			Impact melt-bearing breccia
mt2254_LA4_78_4_2_@1	177	0.992411	0.953274	0.044509	1.09211e-06	4.90838	0.0704861			Impact melt-bearing breccia
S0302A_mt2254_@32	178	1.03785		0.0442936	1.87291e-06			0.04403	0.0781428
mt2254_LA4_78_4_2_@2	179	1.03774	0.99989	0.0445779	1.09132e-06	6.46308	0.0705756			Impact melt-bearing breccia
mt2254_LA4_78_4_2_@3	180	1.05594	1.01743	0.0445866	1.05734e-06	6.65928	0.0703236			Impact melt-bearing breccia
mt2254_LA4_78_4_2_@4	181	0.708066	0.682244	0.0445247	1.14651e-06	cps limit				Impact melt-bearing breccia
mt2254_LA4_78_4_3_@1	182	0.653186	0.629366	0.0445694	2.09075e-06	cps limit				Impact melt-bearing breccia
mt2254_LA4_78_4_3_@2	183	1.04573	1.0076	0.0445646	9.46778e-07	6.16347	0.0694849			Impact melt-bearing breccia
mt2254_LA4_78_4_3_@3	184	0.866529	0.834928	0.0440855	6.56773e-06	-4.6528	0.162067			Impact melt-bearing breccia
S0302A_mt2254_@33	185	1.03634		0.0442891	1.13126e-06			-0.0571178	0.0704959
mt2254_LA4_78_4_3_@4	186	0.903223	0.871548	0.0445272	1.01723e-06	5.3193	0.0699382			Impact melt-bearing breccia
mt2254_LA4_78_4_3_@5	187	0.930021	0.897406	0.044528	1.71531e-06	5.33736	0.0765759			Impact melt-bearing breccia
S0302A_mt2254_@34	192	1.03543		0.0442909	1.1334e-06			-0.0164781	0.0705159
mt2254_LA4_81_5_1_@1	198	1.03736	1.00187	0.0445741	1.12697e-06	6.37909	0.0708555			Impact melt-bearing breccia
S0302A_mt2254_@35	199	1.033		0.0442878	9.49376e-07			-0.0848883	0.0691125
mt2254_LA4_81_5_1_@2	200	1.04763	1.01416	0.0445847	1.09179e-06	6.61796	0.0705889			Impact melt-bearing breccia
mt2254_LA4_81_5_2_@1	201	0.698692	0.67637	0.0444787	1.15339e-06	cps limit				Impact melt-bearing breccia
mt2254_LA4_81_5_2_@2	202	1.04614	1.01272	0.0445403	9.94498e-07	5.61574	0.0697898			Impact melt-bearing breccia
mt2254_LA4_81_5_3_@1	203	1.0327	0.999706	0.0444631	9.51797e-07	3.87275	0.0693767			Impact melt-bearing breccia
mt2254_LA4_81_5_3_@2	204	1.02505	0.992299	0.0445358	1.23328e-06	5.51256	0.0716999			Impact melt-bearing breccia
mt2254_LA4_81_5_3_@3	205	0.964731	0.93391	0.044465	1.00293e-06	3.91587	0.0697456			Impact melt-bearing breccia
S0302A_mt2254_@36	206	1.03493		0.0442895	9.48521e-07			-0.0487641	0.0691087
mt2254_LA4_81_5_3_@4	207	1.03381	0.998917	0.0444741	1.42627e-06	4.12133	0.0734197			Impact melt-bearing breccia
mt2254_LA4_81_5_3_@5	208	1.03285	0.997987	0.0445969	9.53238e-07	6.89228	0.0695754			Impact melt-bearing breccia
mt2254_LA4_81_5_3_@6	209	0.779756	0.753437	0.0445608	1.16393e-06	6.07678	0.0711409			Impact melt-bearing breccia
mt2254_LA4_81_5_3_@7	210	0.866754	0.837499	0.0445651	1.70082e-06	6.17476	0.0764586			Impact melt-bearing breccia
mt2254_LA4_81_5_3_@8	211	0.852506	0.823732	0.0445805	1.41963e-06	6.52314	0.073496			Impact melt-bearing breccia
mt2254_LA4_81_5_3_@9	212	0.933726	0.902211	0.044481	1.61203e-06	4.27621	0.0753623			Impact melt-bearing breccia
S0302A_mt2254_@37	213	1.03579		0.0442949	1.52758e-06			0.0747356	0.0742157
mt2254_LA4_81_5_3_@10	214	0.916351	0.884685	0.0445505	1.01031e-06	5.84535	0.0699197			Impact melt-bearing breccia
mt2254_LA4_81_5_3_@11	215	0.87814	0.847795	0.0445364	1.31803e-06	5.52611	0.0724652			Impact melt-bearing breccia
S0302A_mt2254_@39	227	1.03353		0.0442885	1.01682e-06			-0.0706644	0.0696007
mt2254_LA4_113_0_1_@1	231	1.02409	0.990868	0.0445137	1.51442e-06	5.01382	0.0743662			Lithic impact breccia
mt2254_LA4_113_0_1_@2	232	1.02808	0.994727	0.0444227	9.53154e-07	2.96061	0.0693292			Lithic impact breccia
mt2254_LA4_113_0_1_@3	233	1.0361	1.00249	0.0444635	9.61706e-07	3.87975	0.0694467			Lithic impact breccia
S0302A_mt2254_@40	234	1.0344		0.0442862	9.49074e-07			-0.122367	0.069108
mt2254_LA4_113_0_1_@4	235	0.79042	0.764134	0.0444577	1.62861e-06	3.7506	0.0755136			Lithic impact breccia
mt2254_LA4_113_0_1_@5	236	0.902719	0.872698	0.0444935	1.01769e-06	4.55865	0.0698944			Lithic impact breccia
mt2254_LA4_113_0_1_@6	237	0.88209	0.852755	0.0444847	1.02865e-06	4.35907	0.0699637			Lithic impact breccia
mt2254_LA4_113_0_2_@1	238	1.00195	0.968633	0.0444787	9.65968e-07	4.22451	0.0694984			Lithic impact breccia
mt2254_LA4_113_0_2_@2	239	1.0385	1.00396	0.0445066	9.49635e-07	4.85329	0.0694228			Lithic impact breccia
mt2254_LA4_113_0_2_@3	240	1.03182	0.997509	0.0445232	1.60267e-06	5.22831	0.0753154			Lithic impact breccia
S0302A_mt2254_@41	241	1.03234		0.0442854	9.49643e-07			-0.140204	0.0691109
mt2254_LA4_113_0_3_@1	242	0.96086	0.930761	0.0445062	1.3969e-06	4.84494	0.0731741			Lithic impact breccia
mt2254_LA4_113_0_3_@2	243	1.01915	0.987221	0.0444851	9.57976e-07	4.36923	0.069451			Lithic impact breccia
mt2254_LA4_113_0_3_@3	244	1.02503	0.99292	0.0444786	1.38435e-06	4.22089	0.0730154			Lithic impact breccia
mt2254_LA4_113_0_3_@4	245	0.961279	0.931167	0.0444949	1.42284e-06	4.58891	0.0734133			Lithic impact breccia
mt2254_LA4_113_0_3_@5	246	0.921428	0.892565	0.0444891	1.27255e-06	4.45773	0.0719853			Lithic impact breccia
S0302A_mt2254_@42	247	1.03139		0.0442897	1.3287e-06			-0.0422166	0.0722315
mt2254_LA4_116_5_1_@1	248	1.00929	0.97857	0.044423	1.27833e-06	2.96716	0.0719477			Lithic impact breccia
mt2254_LA4_116_5_1_@2	249	0.876578	0.849897	0.0444023	1.03081e-06	2.4998	0.0698647			Lithic impact breccia
mt2254_LA4_116_5_2_@1	250	1.0331	1.00166	0.0444039	1.1616e-06	2.53412	0.0709052			Lithic impact breccia
mt2254_LA4_116_5_2_@2	251	1.02684	0.995585	0.0444056	1.36854e-06	2.57431	0.0727653			Lithic impact breccia
mt2254_LA4_116_5_2_@3	252	1.02614	0.994903	0.0443773	1.06125e-06	1.93513	0.0700618			Lithic impact breccia
mt2254_LA4_126_95_1_@1	253	1.03165	1.00025	0.0444644	9.94684e-07	3.90142	0.0696845			Lithic impact breccia
S0302A_mt2254_@43	254	1.03308		0.0442904	1.41339e-06			-0.0268638	0.0730472
mt2254_LA4_126_95_1_@2	255	0.776259	0.7514	0.0444048	1.82885e-06	2.55534	0.0777488			Lithic impact breccia
mt2254_LA4_126_95_1_@3	256	0.987314	0.955697	0.044422	9.72736e-07	2.94413	0.0694667			Lithic impact breccia
mt2254_LA4_126_95_1_@4	257	0.851964	0.824681	0.0444354	1.18476e-06	3.24667	0.0711437			Lithic impact breccia
mt2254_LA4_126_95_2_@1	258	1.0277	0.994793	0.044423	9.53324e-07	2.9658	0.0693307			Lithic impact breccia
mt2254_LA4_126_95_2_@2	259	1.02959	0.996622	0.0444152	9.52381e-07	2.79037	0.0693131			Lithic impact breccia
mt2254_LA4_126_95_2_@3	260	0.63135	0.611132	0.044255	1.35684e-06	cps limit				Lithic impact breccia
S0302A_mt2254_@44	261	1.03227		0.0442909	1.2524e-06			-0.0169296	0.0715347
mt2254_LA4_126_95_2_@4	262	0.67754	0.65636	0.0443012	2.03221e-06	cps limit				Lithic impact breccia
mt2254_LA4_126_95_2_@5	263	0.538857	0.522013	0.0443076	2.19294e-06	cps limit				Lithic impact breccia
mt2254_LA4_126_95_2_@6	264	1.02411	0.992092	0.0443942	1.37285e-06	2.31557	0.0727913			Lithic impact breccia
mt2254_LA4_126_95_3_@1	265	1.02345	0.991454	0.0443625	1.07323e-06	1.60076	0.0701341			Lithic impact breccia
mt2254_LA4_126_95_3_@2	266	1.02105	0.98913	0.0443695	1.11802e-06	1.75903	0.0704996			Lithic impact breccia
mt2254_LA4_126_95_3_@3	267	1.0257	0.993632	0.0443553	1.01429e-06	1.43842	0.0696755			Lithic impact breccia
S0302A_mt2254_@45	268	1.03524		0.044292	9.48401e-07			0.00948619	0.0691115
mt2254_LA4_126_95_3_@4	269	1.0047	0.9705	0.044349	1.2947e-06	1.29573	0.0719964			Lithic impact breccia
S0302A_mt2254_@47	282	1.03369		0.0442946	1.34563e-06			0.0679623	0.0723977
mt2254_LA4_130_36_1_@1	283	1.02877	0.995241	0.0447868	9.95174e-07	11.1793	0.0701409			Lithic impact breccia
mt2254_LA4_130_36_1_@2	284	1.03241	0.998755	0.0449809	1.17199e-06	15.5623	0.0717874			Lithic impact breccia
mt2254_LA4_130_36_1_@3	285	1.02698	0.993504	0.0445216	9.54782e-07	5.19286	0.06948			Lithic impact breccia
mt2254_LA4_130_36_1_@4	286	1.04332	1.00932	0.0445736	9.47951e-07	6.36577	0.0695057			Lithic impact breccia
mt2254_LA4_130_36_2_@1	287	1.00762	0.974779	0.0469646	9.91466e-07	60.3494	0.0731833			Lithic impact breccia
mt2254_LA4_130_36_2_@2	288	1.01847	0.985273	0.0461961	9.77661e-07	42.9984	0.0720025			Lithic impact breccia
mt2254_LA4_130_36_2_@3	289	1.02067	0.987401	0.0444019	9.5632e-07	2.48941	0.069322			Lithic impact breccia
S0302A_mt2254_@48	290	1.02831		0.0442993	9.51644e-07			0.172723	0.0691445
mt2254_LA4_130_36_3_@1	291	1.01452	0.986587	0.0444618	1.29401e-06	3.84227	0.0721431			Lithic impact breccia
mt2254_LA4_130_36_3_@2	292	1.022	0.993862	0.0445001	1.33098e-06	4.70699	0.0725368			Lithic impact breccia
mt2254_LA4_130_36_3_@3	293	1.02194	0.993804	0.0448035	1.07605e-06	11.5575	0.0707703			Lithic impact breccia
mt2254_LA4_130_36_3_@4	294	1.02429	0.996094	0.0455056	1.22951e-06	27.4097	0.0729956			Lithic impact breccia
S0302A_mt2254_@50	304	1.02368		0.0442911	9.53662e-07			-0.0121883	0.0691471
mt2254_LA4_141_05_1_@1	308	1.01299	0.989555	0.0443465	1.01667e-06	1.23884	0.0696808			Lithic impact breccia
mt2254_LA4_141_05_1_@2	309	1.02224	0.998595	0.0443416	1.04971e-06	1.12934	0.0699233			Lithic impact breccia
mt2254_LA4_141_05_1_@3	310	1.02765	1.00388	0.044345	1.08131e-06	1.2052	0.070173			Lithic impact breccia
S0302A_mt2254_@51	311	1.02489		0.0442895	1.03122e-06			-0.0483126	0.0697099
mt2254_LA4_141_05_2_@1	312	1.02396	0.999088	0.0443383	1.03866e-06	1.05438	0.0698345			Lithic impact breccia
mt2254_LA4_141_05_2_@2	313	1.02367	0.99881	0.0443464	9.5429e-07	1.23658	0.0692295			Lithic impact breccia
mt2254_LA4_141_05_2_@3	314	1.02807	1.0031	0.0443517	9.52349e-07	1.35669	0.0692234			Lithic impact breccia
mt2254_LA4_141_05_3_@1	315	1.0212	0.996397	0.0443438	1.13113e-06	1.17901	0.0705706			Lithic impact breccia
mt2254_LA4_141_05_3_@2	316	1.02722	1.00227	0.0443378	9.52573e-07	1.04174	0.0692053			Lithic impact breccia
mt2254_LA4_141_05_3_@3	317	1.02118	0.996375	0.0443344	9.55297e-07	0.96723	0.0692197			Lithic impact breccia
S0302A_mt2254_@52	318	1.02054		0.0442958	9.55182e-07			0.0950554	0.0691645
mt2254_LA4_141_05_3_@4	319	1.0283	1.0076	0.0443441	9.91764e-07	1.18397	0.0694942			Lithic impact breccia
mt2254_LA4_142_55_1_@1	320	1.00196	0.9818	0.0443371	1.25996e-06	1.02638	0.0716653			Impact melt-bearing breccia
mt2254_LA4_142_55_1_@2	321	1.01653	0.996077	0.0443173	1.08236e-06	0.580926	0.0701428			Impact melt-bearing breccia
mt2254_LA4_142_55_1_@3	322	1.01928	0.998772	0.0443207	1.46019e-06	0.65769	0.0735552			Impact melt-bearing breccia
mt2254_LA4_142_55_1_@4	323	1.01735	0.99688	0.0443164	9.5687e-07	0.559703	0.0692054			Impact melt-bearing breccia
mt2254_LA4_142_55_2_@1	324	1.02272	1.00214	0.0443183	1.0952e-06	0.603504	0.0702457			Impact melt-bearing breccia
S0302A_mt2254_@53	325	1.02283		0.0442879	1.07826e-06			-0.0844368	0.0700696
mt2254_LA4_142_55_2_@2	326	0.979162	0.957306	0.0443158	9.75104e-07	0.546608	0.0693342			Impact melt-bearing breccia
mt2254_LA4_142_55_2_@3	327	1.01952	0.996766	0.0443338	9.56074e-07	0.953006	0.0692243			Impact melt-bearing breccia
mt2254_LA4_142_55_2_@4	328	0.774552	0.757263	0.0443248	1.49604e-06	0.750259	0.0739269			Impact melt-bearing breccia
mt2254_LA4_142_55_2_@5	329	0.677022	0.66191	0.0443155	1.16907e-06	cps limit				Impact melt-bearing breccia
mt2254_LA4_142_55_2_@6	330	0.766325	0.74922	0.0443535	1.45293e-06	1.39666	0.0735254			Impact melt-bearing breccia
S0302A_mt2254_@54	331	1.02021		0.0442919	1.059e-06			0.00587377	0.0699253
mt2254_LA4_142_55_3_@1	332	0.993643	0.973957	0.0443216	9.68144e-07	0.677784	0.0692926			Impact melt-bearing breccia
mt2254_LA4_142_55_3_@2	333	0.791891	0.776202	0.0442849	1.60191e-06	-0.151041	0.0749973			Impact melt-bearing breccia
mt2254_LA4_142_55_3_@3	334	1.02147	1.00123	0.0443224	1.26442e-06	0.696072	0.0716854			Impact melt-bearing breccia
mt2254_LA4_142_55_3_@4	335	1.00216	0.982305	0.0443104	1.00031e-06	0.424689	0.0695094			Impact melt-bearing breccia
mt2254_LA4_142_55_3_@5	336	0.800167	0.784315	0.0443622	1.55004e-06	1.59421	0.0745408			Impact melt-bearing breccia
mt2254_LA4_142_55_3_@6	337	0.806828	0.790843	0.044348	1.29528e-06	1.27361	0.0720005			Impact melt-bearing breccia
S0302A_mt2254_@57	350	1.02349		0.044297	9.54102e-07			0.1226	0.0691586
S0302A_mt2254_@58	351	1.02313		0.0442956	1.0221e-06			0.0898626	0.0696501
S0302A_mt2254_@59	352	1.00087		0.044292	1.34471e-06			0.00858309	0.0723854
S0302A_mt2254_@60	353	0.999602		0.04429	9.77347e-07			-0.0372495	0.0693139
S0302A_mt2254_@61	354	1.00009		0.0442925	9.99202e-07			0.0198719	0.0694761
S0302A_mt2254_@62	355	1.0052		0.0442917	9.6262e-07			0.00113247	0.0692112
S0302A_mt2254_@63	356	1.00472		0.0442906	1.13792e-06			-0.0225741	0.0705527
Session 3 - Sulfur isotopes pyrite
Chosen std	S0302A pyrite
δ34S (std, ‰)	0
extl. error (‰, 1SD)	0.0614225
drift corr (‰/run)	-0.004 (linear)
Sample- or Standard ID	Seq. in	32S cps	32Ssamp/av.std	34S/32S	± abs	δ34S	± ‰	δ34S	± ‰	Lithology
for Samples: Mount ID_borehole ID_	run	(x 109)		drift corrected		samples		standards
depth (m_cm)_crystal no.@SIMS spot no.
S0302A_mt2254_241125_@1	1	1.15259		0.0442903	1.08309e-06			-0.0881219	0.0661057
S0302A_mt2254_241125_@2	2	1.15678		0.0442952	9.12379e-07			0.022425	0.0647856
S0302A_mt2254_241125_@3	3	1.15105		0.0442976	9.14696e-07			0.0765311	0.0648054
S0302A_mt2254_241125_@4	4	1.14275		0.0442974	9.93183e-07			0.0719387	0.0653914
S0302A_mt2254_241125_@5	5	1.1405		0.0442905	1.33729e-06			-0.083012	0.0684368
S0302A_mt2254_241125_@6	6	1.14597		0.0442946	9.16638e-07			0.00969961	0.0648155
2254_LA1_137_1_1@1	7	1.13262	0.988348	0.0434986	1.13091e-06	-17.9605	0.0655003			Impact melt rock
2254_LA1_137_1_1@2	8	1.1536	1.00666	0.0428811	1.0489e-06	-31.903	0.0640047			Impact melt rock
2254_LA1_137_1_1@3	9	1.11687	0.974602	0.0431577	1.83389e-06	-25.6576	0.0727721			Impact melt rock
2254_LA1_137_1_1@4	10	1.13648	0.99172	0.0435932	9.126e-07	-15.8265	0.063865			Impact melt rock
2254_LA1_137_1_1@5	11	1.13697	0.992146	0.0439025	9.1595e-07	-8.84332	0.0642955			Impact melt rock
2254_LA1_137_1_1@6	12	1.13596	0.991263	0.0434077	9.10889e-07	-20.0139	0.0636091			Impact melt rock
2254_LA1_137_1_1@7	13	1.12262	0.979617	0.0432124	9.14068e-07	-24.4234	0.0633762			Impact melt rock
S0302A_mt2254_241125_@7	14	1.13783		0.0442965	9.19789e-07			0.0519778	0.0648407
S0302A_mt2254_241125_@8	15	1.13508		0.0442911	1.05633e-06			-0.0700115	0.0658858
2254_LA1_137_1_3@1	16	1.11872	0.985591	0.0434424	9.18114e-07	-19.2308	0.0637075			Impact melt rock
2254_LA1_137_1_3@2	17	1.12166	0.988179	0.0433002	9.15331e-07	-22.4401	0.0635007			Impact melt rock
2254_LA1_137_1_3@3	18	1.12879	0.994458	0.0431547	9.80612e-07	-25.7262	0.0638062			Impact melt rock
2254_LA1_137_1_3@4	19	1.11835	0.985262	0.0434405	1.23204e-06	-19.2724	0.0663504			Impact melt rock
2254_LA1_137_1_3@5	20	1.1188	0.985662	0.0433211	9.16825e-07	-21.9694	0.063539			Impact melt rock
2254_LA1_137_1_3@6	21	1.11979	0.986529	0.0430096	1.20787e-06	-29.0005	0.0655797			Impact melt rock
2254_LA1_137_1_3@7	22	1.11391	0.981353	0.0434729	1.01302e-06	-18.5421	0.0644761			Impact melt rock
S0302A_mt2254_241125_@9	23	1.12183		0.0442942	1.34124e-06			0.000487156	0.0684808
S0302A_mt2254_241125_@10	24	1.12237		0.0442945	1.09309e-06			0.00808601	0.0661951

## Sheet: S2_Calcite_SIMS_C_O
Supplementary Data 2
SIMS analysis of reference calcite material along with raw data of the samples
cps=counts per second, cps limit=rejected due to cps being to far off from the value of the matrix matched reference material
Session 1 - Carbon isotopes calcite
Chosen std	S0161 cc
δ13C (std, ‰)	0.22
extl. error (‰, 1SD)	0.274668
drift corr (‰/run)	0.001 (cubic)
Sample- or Standard ID	Seq. in	12C cps	12Csamp/av.std	13C/12C	± abs	δ13C	± ‰	δ13C	± ‰	Lithology
for Samples: Mount ID_borehole ID_	run	(x 109)		drift corrected		samples		standards
depth (m_cm)_crystal no@SIMS spot no.
S0161_cc_mt2231_C_@22	106	0.0185617		0.0106533	2.47103e-06			-0.295796	0.359319
S0161_cc_mt2231_C_@23	113	0.0182985		0.0106624	2.92364e-06			0.561297	0.388242
S0161_cc_mt2231_C_@24	120	0.0182827		0.0106572	2.48924e-06			0.0743632	0.360501
S0161_cc_mt2231_C_@25	127	0.0181262		0.0106602	2.50019e-06			0.351726	0.361226
2231_LA1_144_23_1@2	136	0.0189923	1.0449	0.0107097	2.47121e-06	4.99521	0.360441			Impact melt rock
2231_LA1_144_23_1@3	137	0.0186162	1.02421	0.0107217	2.49221e-06	6.12673	0.361949			Impact melt rock
2231_LA1_144_23_1@4	138	0.0190413	1.0476	0.0107068	2.44519e-06	4.72177	0.358818			Impact melt rock
2231_LA1_144_23_1@5	139	0.0186745	1.02741	0.0107194	2.47059e-06	5.90774	0.360596			Impact melt rock
2231_LA1_144_23_1@6	140	0.019341	1.06408	0.0107097	2.4268e-06	4.99735	0.357776			Impact melt rock
S0161_cc_mt2231_C_@27	141	0.0180306		0.0106629	2.5071e-06			0.603631	0.361699
2231_LA1_144_23_2@1	142	0.0185683	1.02982	0.0107195	2.47733e-06	5.91954	0.361005			Impact melt rock
2231_LA1_144_23_2@2	143	0.0185637	1.02957	0.0107224	2.69871e-06	6.18593	0.374768			Impact melt rock
2231_LA1_144_23_2@3	144	0.0191765	1.06356	0.0107078	2.48828e-06	4.81483	0.361436			Impact melt rock
2231_LA1_144_23_6@1	145	0.0192573	1.06804	0.0107075	2.85142e-06	4.78941	0.384317			Impact melt rock
2231_LA1_144_23_6@2	146	0.0188557	1.04576	0.0107085	3.74571e-06	4.88692	0.446816			Impact melt rock
2231_LA1_144_23_6@3	147	0.0186198	1.03268	0.0107145	2.47362e-06	5.4452	0.360682			Impact melt rock
S0161_cc_mt2231_C_@28	148	0.0178954		0.0106559	3.29128e-06			-0.0529476	0.413219
2231_LA1_144_23_7@1	149	0.0186299	1.04104	0.0107167	2.62871e-06	5.65809	0.370255			Impact melt rock
2231_LA1_144_23_7@2	150	0.0185137	1.03455	0.0107189	3.05146e-06	5.86167	0.397813			Impact melt rock
2231_LA1_144_23_7@3	151	0.0186555	1.04247	0.0107182	2.47181e-06	5.79312	0.360645			Impact melt rock
2231_LA1_144_23_7@4	152	0.018756	1.04809	0.0107236	2.46586e-06	6.30263	0.360394			Impact melt rock
2231_LA1_177_39_2@1	153	0.0187354	1.04694	0.0106458	3.49652e-06	-0.996269	0.427633			Lithic impact breccia
2231_LA1_177_39_2@2	154	0.0188144	1.05135	0.0106246	2.45022e-06	-2.98571	0.357496			Lithic impact breccia
S0161_cc_mt2231_C_@29	155	0.0178678		0.0106625	2.60231e-06			0.566101	0.367563
2231_LA1_177_39_2@3	156	0.0185883	1.04032	0.0106356	2.46637e-06	-1.95447	0.358689			Lithic impact breccia
2231_LA1_177_39_2@4	157	0.0187926	1.05176	0.0105659	2.44482e-06	-8.5017	0.356011			Lithic impact breccia
2231_LA1_177_39_2@5	158	0.0183856	1.02898	0.0105885	2.47409e-06	-6.38001	0.35823			Lithic impact breccia
2231_LA1_177_39_2@6	159	0.0187082	1.04704	0.0105016	2.44279e-06	-14.5319	0.354623			Lithic impact breccia
2231_LA1_177_39_4@1	160	0.0183506	1.02702	0.0106394	2.48261e-06	-1.59799	0.359748			Lithic impact breccia
2231_LA1_177_39_4@2	161	0.018658	1.04423	0.0106211	3.18351e-06	-3.32092	0.405112			Lithic impact breccia
S0161_cc_mt2231_C_@30	162	0.0177425		0.0106562	2.52635e-06			-0.0224853	0.362746
2231_LA1_177_39_4@3	163	0.0187988	1.05953	0.0105685	2.44489e-06	-8.25604	0.356067			Lithic impact breccia
2231_LA1_177_39_4@4	164	0.0182922	1.03098	0.0105928	2.48073e-06	-5.97108	0.358719			Lithic impact breccia
2231_LA1_177_39_4@5	165	0.0184681	1.04089	0.0105297	2.856e-06	-11.8924	0.381343			Lithic impact breccia
2231_LA1_177_39_5@1	166	0.0187668	1.05773	0.0106299	2.45388e-06	-2.49159	0.357821			Lithic impact breccia
2231_LA1_177_39_5@2	167	0.0180893	1.01954	0.0105833	2.83012e-06	-6.86647	0.380629			Lithic impact breccia
2231_LA1_177_39_5@3	168	0.0182639	1.02938	0.0105866	2.4823e-06	-6.55217	0.358694			Lithic impact breccia
S0161_cc_mt2231_C_@31	169	0.0177602		0.010657	3.115e-06			0.0531403	0.401031
2231_LA1_177_39_5@4	170	0.0182817	1.02937	0.0105798	2.53407e-06	-7.19326	0.361733			Lithic impact breccia
2231_LA1_177_39_6@1	171	0.0187464	1.05553	0.0106218	2.45451e-06	-3.25489	0.357699			Lithic impact breccia
2231_LA1_177_39_6@2	172	0.0187247	1.05431	0.0106448	2.45837e-06	-1.09387	0.358386			Lithic impact breccia
2231_LA1_177_39_6@3	173	0.0187198	1.05403	0.0106102	2.45549e-06	-4.34366	0.357529			Lithic impact breccia
2231_LA1_177_39_6@4	174	0.0188264	1.06003	0.010635	3.14468e-06	-2.00999	0.402679			Lithic impact breccia
2231_LA1_4_39_2@1	175	0.0188902	1.06362	0.0107062	2.7324e-06	4.66752	0.376605			Impact melt rock
S0161_cc_mt2231_C_@32	176	0.0176531		0.0106573	2.53371e-06			0.084228	0.36322
2231_LA1_4_39_2@2	177	0.0191306	1.0837	0.0107025	2.57947e-06	4.32281	0.366918			Impact melt rock
2231_LA1_4_39_2@3	178	0.0190918	1.0815	0.0107051	2.6715e-06	4.56098	0.372717			Impact melt rock
2231_LA1_4_39_3@1	179	0.0200456	1.13553	0.0107109	2.3843e-06	5.10505	0.355275			Impact melt rock
2231_LA1_4_39_3@2	180	0.018948	1.07335	0.0107109	2.45165e-06	5.10953	0.359288			Impact melt rock
2231_LA1_4_39_3@3	181	0.0214519	1.21519	0.0106993	2.30428e-06	4.02263	0.350362			Impact melt rock
2231_LA1_4_39_5@1	182	0.0191484	1.0847	0.0106952	2.43708e-06	3.63295	0.358102			Impact melt rock
S0161_cc_mt2231_C_@33	183	0.0176397		0.0106558	2.53352e-06			-0.0655488	0.363177
2231_LA1_4_39_5@2	184	0.0185208	1.04995	0.0107002	2.98324e-06	4.10159	0.392893			Impact melt rock
2231_LA1_4_39_6@1	185	0.0211609	1.19962	0.0107023	2.32037e-06	4.30586	0.351357			Impact melt rock
2231_LA1_4_39_6@2	186	0.0189404	1.07374	0.0107184	2.4533e-06	5.81541	0.359536			Impact melt rock
2231_LA1_3_68_2@1	187	0.0190999	1.08278	0.010689	2.43944e-06	3.05054	0.35812			Impact melt rock
2231_LA1_3_68_2@2	188	0.018989	1.07649	0.0106999	2.44798e-06	4.07302	0.358849			Impact melt rock
2231_LA1_3_68_2@3	189	0.0193073	1.09453	0.0106869	2.4264e-06	2.8574	0.357299			Impact melt rock
S0161_cc_mt2231_C_@34	190	0.0175503		0.0106578	2.54044e-06			0.122486	0.363642
2231_LA1_3_68_5@1	191	0.0192609	1.09747	0.0106844	2.429e-06	2.62006	0.357404			Impact melt rock
2231_LA1_3_68_5@2	192	0.0194664	1.10918	0.0106744	2.41514e-06	1.68776	0.356379			Impact melt rock
2231_LA1_3_68_5@3	193	0.0192588	1.09735	0.0106805	2.48377e-06	2.255	0.360626			Impact melt rock
2231_LA1_3_68_5@4	194	0.0199527	1.13689	0.0106749	2.41248e-06	1.73366	0.35623			Impact melt rock
2231_LA1_3_68_6@1	195	0.0187786	1.06999	0.0106896	2.61048e-06	3.11256	0.368595			Impact melt rock
2231_LA1_3_68_6@2	196	0.0191179	1.08932	0.0106921	2.4396e-06	3.34564	0.358193			Impact melt rock
S0161_cc_mt2231_C_@35	197	0.0174759		0.0106604	2.54613e-06			0.374999	0.364044
2231_LA1_3_68_6@3	198	0.0196153	1.12242	0.0106786	2.40622e-06	2.07568	0.355929			Impact melt rock
2231_LA4_137_10_1@1	199	0.0188527	1.07878	0.010714	2.45826e-06	5.39976	0.359746			Impact melt rock
2231_LA4_137_10_1@2	200	0.0196854	1.12643	0.0106864	2.40287e-06	2.8072	0.355886			Impact melt rock
2231_LA4_137_10_1@3	201	0.0205599	1.17647	0.0106991	2.87901e-06	4.00105	0.385969			Impact melt rock
2231_LA4_137_10_1@4	202	0.0203006	1.16163	0.0106999	2.36814e-06	4.08098	0.354103			Impact melt rock
2231_LA4_137_10_3@1	203	0.019165	1.09665	0.0107105	2.67574e-06	5.07677	0.37309			Impact melt rock
S0161_cc_mt2231_C_@36	204	0.0173814		0.0106591	2.55266e-06			0.251623	0.36442
2231_LA4_137_10_3@2	205	0.0194231	1.11747	0.0107057	2.42136e-06	4.62088	0.357371			Impact melt rock
2231_LA4_137_10_3@3	206	0.0197144	1.13422	0.0107047	2.40346e-06	4.52707	0.356286			Impact melt rock
2231_LA4_137_10_3@4	207	0.0197061	1.13375	0.0107042	2.71082e-06	4.48015	0.375192			Impact melt rock
2231_LA4_137_10_4@1	208	0.0190144	1.09395	0.0107128	2.44759e-06	5.28713	0.359081			Impact melt rock
2231_LA4_137_10_4@2	209	0.0189607	1.09086	0.0107069	2.45046e-06	4.73246	0.359137			Impact melt rock
2231_LA4_137_10_4@3	210	0.0201357	1.15846	0.0107031	2.37808e-06	4.37481	0.354752			Impact melt rock
S0161_cc_mt2231_C_@37	211	0.0172383		0.0106501	2.56179e-06
2231_LA4_137_10_10_4@4	212	0.020142	1.15882	0.0106942	2.62733e-06	3.54022	0.369735			Impact melt rock
2231_LA4_30_94_1@1	213	0.0184551	1.06177	0.0108207	2.49738e-06	15.4088	0.36421			Impact melt rock
2231_LA4_30_94_1@2	214	0.0184494	1.06145	0.0108075	2.54833e-06	14.1764	0.367047			Impact melt rock
2231_LA4_30_94_1@3	215	0.0184369	1.06073	0.0108076	2.51953e-06	14.1827	0.365294			Impact melt rock
2231_LA4_30_94_2@1	216	0.0183943	1.05827	0.0108145	2.8773e-06	14.8279	0.387986			Impact melt rock
2231_LA4_30_94_2@2	217	0.0184598	1.06204	0.0108207	2.49667e-06	15.4122	0.364168			Impact melt rock
S0161_cc_mt2231_C_@38	218	0.0172001		0.0106597	2.69436e-06			0.308165	0.373303
2231_LA4_30_94_3@1	219	0.0181872	1.05739	0.0108314	2.51625e-06	16.4162	0.365562			Impact melt rock
2231_LA4_30_94_3@2	220	0.01826	1.06162	0.0108259	2.51063e-06	15.8977	0.365114			Impact melt rock
2231_LA4_30_94_3@3	221	0.0208292	1.211	0.0107622	2.345e-06	9.92323	0.354001			Impact melt rock
2231_LA4_30_94_4@1	222	0.0186078	1.08184	0.0108103	2.48554e-06	14.4344	0.363291			Impact melt rock
2231_LA4_30_94_4@2	223	0.0187108	1.08783	0.0108067	2.47833e-06	14.0959	0.362786			Impact melt rock
2231_LA4_30_94_5@1	224	0.0186072	1.08181	0.0108148	2.49743e-06	14.859	0.364097			Impact melt rock
S0161_cc_mt2231_C_@39	225	0.0171275		0.0106583	2.57138e-06			0.174141	0.365561
2231_LA4_30_94_5@2	226	0.0177719	1.03762	0.0108275	2.54472e-06	16.0482	0.367216			Impact melt rock
2231_LA4_40_70_1@1	227	0.0183916	1.0738	0.0103837	2.44932e-06	-25.5932	0.35271			Impact melt-bearing breccia
2231_LA4_40_70_1@02	228	0.0197014	1.15027	0.0103698	2.36545e-06	-26.8995	0.347358			Impact melt-bearing breccia
2231_LA4_40_70_1@03	229	0.0200364	1.16983	0.0103867	2.34759e-06	-25.3174	0.346626			Impact melt-bearing breccia
2231_LA4_40_70_1@04	230	0.0199679	1.16583	0.0104534	2.3831e-06	-19.0565	0.350073			Impact melt-bearing breccia
2231_LA4_40_70_1@05	231	0.0189756	1.1079	0.0104467	2.41883e-06	-19.6826	0.352092			Impact melt-bearing breccia
S0161_cc_mt2231_C_@40	232	0.0170841		0.0106624	2.57483e-06			0.556548	0.365854
2231_LA4_40_70_1@06	233	0.0201646	1.18032	0.0103889	2.73664e-06	-25.1024	0.370933			Impact melt-bearing breccia
2231_LA4_40_70_1@07	234	0.0207639	1.21539	0.0103697	2.30465e-06	-26.9044	0.343741			Impact melt-bearing breccia
2231_LA4_40_70_1@08	235	0.0184483	1.07986	0.0103599	3.04105e-06	-27.8292	0.390733			Impact melt-bearing breccia
2231_LA4_40_70_1@09	236	0.022746	1.33141	0.0104731	2.21407e-06	cps limit				Impact melt-bearing breccia
2231_LA4_40_70_1@10	237	0.0215906	1.26378	0.0103692	3.22031e-06	-26.9527	0.403336			Impact melt-bearing breccia
2231_LA4_40_70_1@11	238	0.0198342	1.16097	0.0104444	2.3664e-06	-19.9031	0.348895			Impact melt-bearing breccia
S0161_cc_mt2231_C_@41	239	0.016988		0.0106634	3.29938e-06			0.649043	0.413915
2231_LA4_40_70_2@1	240	0.0191145	1.12517	0.0104477	2.41035e-06	-19.5929	0.351598			Impact melt-bearing breccia
2231_LA4_40_70_2@2	241	0.020201	1.18913	0.0104455	2.94979e-06	-19.7964	0.38606			Impact melt-bearing breccia
2231_LA4_40_70_2@3	242	0.0190858	1.12349	0.0104119	2.40788e-06	-22.953	0.350743			Impact melt-bearing breccia
2231_LA4_40_70_2@4	243	0.0209782	1.23488	0.0103771	2.53881e-06	-26.2102	0.35811			Impact melt-bearing breccia
2231_LA4_40_70_2@5	244	0.0216705	1.27564	0.0103659	2.25606e-06	-27.2612	0.340815			Impact melt-bearing breccia
2231_LA4_40_70_2@6	245	0.0223349	1.31474	0.0104666	2.23347e-06	cps limit				Impact melt-bearing breccia
S0161_cc_mt2231_C_@42	246	0.017019		0.0106527	2.57839e-06			-0.355655	0.365886
2231_LA4_40_70_6@1	247	0.0197803	1.16225	0.0104379	2.36864e-06	-20.508	0.348901			Impact melt-bearing breccia
2231_LA4_40_70_6@2	248	0.0175223	1.02957	0.0104749	2.52334e-06	-17.0353	0.359036			Impact melt-bearing breccia
2231_LA4_40_70_6@3	249	0.0203158	1.19371	0.0103796	2.33084e-06	-25.9776	0.345489			Impact melt-bearing breccia
2231_LA4_40_70_7@1	250	0.0197206	1.15874	0.0103712	2.36458e-06	-26.7644	0.347335			Impact melt-bearing breccia
2231_LA4_40_70_7@2	251	0.0198881	1.16858	0.0104556	2.84409e-06	-18.8495	0.379199			Impact melt-bearing breccia
2231_LA4_40_70_7@3	252	0.0203874	1.19792	0.0103794	2.32676e-06	-25.996	0.345242			Impact melt-bearing breccia
S0161_cc_mt2231_C_@43	253	0.0169589		0.0106577	2.84832e-06			0.117161	0.383194
2231_LA4_40_70_7@4	254	0.0212849	1.25509	0.0103293	2.60838e-06	-30.6987	0.361575			Impact melt-bearing breccia
2231_LA4_40_70_7@5	255	0.0202644	1.19491	0.0103728	2.48175e-06	-26.6193	0.354487			Impact melt-bearing breccia
2231_LA4_40_70_7@6	256	0.0199558	1.17671	0.0104481	2.35929e-06	-19.5559	0.348545			Impact melt-bearing breccia
2231_LA4_28_76_3@1	257	0.019061	1.12395	0.010363	2.40361e-06	-27.5379	0.349522			Impact melt-bearing breccia
2231_LA4_28_76_3@2	258	0.0205682	1.21283	0.010386	2.31724e-06	-25.3778	0.344811			Impact melt-bearing breccia
2231_LA4_28_76_3@3	259	0.0205197	1.20996	0.0103941	2.32089e-06	-24.6216	0.345187			Impact melt-bearing breccia
S0161_cc_mt2231_C_@44	260	0.0168953		0.0106576	2.63825e-06			0.110671	0.369719
2231_LA4_28_76_3@4	261	0.0190143	1.12542	0.0103607	2.40638e-06	-27.7573	0.349644			Impact melt-bearing breccia
2231_LA4_28_76_3@5	262	0.020104	1.18991	0.0103905	2.49521e-06	-24.9584	0.355661			Impact melt-bearing breccia
2231_LA4_28_76_4@1	263	0.0192212	1.13766	0.0103605	2.39363e-06	-27.7722	0.34887			Impact melt-bearing breccia
2231_LA4_28_76_4@2	264	0.0203515	1.20457	0.0103925	2.33032e-06	-24.7651	0.345716			Impact melt-bearing breccia
2231_LA4_28_76_4@3	265	0.0205094	1.21391	0.010389	2.32091e-06	-25.0951	0.345088			Impact melt-bearing breccia
2231_LA4_28_76_5@1	266	0.0197453	1.16868	0.0103933	2.41268e-06	-24.6923	0.350669			Impact melt-bearing breccia
S0161_cc_mt2231_C_@45	267	0.0168076		0.0106575	2.5955e-06			0.1032	0.367044
2231_LA4_28_76_5@2	268	0.0201584	1.19936	0.0103815	2.70296e-06	-25.805	0.368613			Impact melt-bearing breccia
2231_LA4_28_76_5@3	269	0.0199429	1.18654	0.0103898	2.35356e-06	-25.0195	0.347045			Impact melt-bearing breccia
2231_LA4_142_55_1@1	270	0.0172954	1.02902	0.0104684	2.53558e-06	-17.6485	0.359668			Impact melt-bearing breccia
2231_LA4_142_55_1@2	271	0.0171554	1.02069	0.0104187	2.53948e-06	-22.3144	0.358951			Impact melt-bearing breccia
2231_LA4_142_55_1@3	272	0.0169195	1.00665	0.0104758	3.10899e-06	-16.9564	0.397433			Impact melt-bearing breccia
2231_LA4_142_55_1@4	273	0.0166861	0.992769	0.0103306	2.56218e-06	-30.5766	0.358681			Impact melt-bearing breccia
S0161_cc_mt2231_C_@46	274	0.0165617		0.0106647	2.61539e-06			0.772013	0.368421
2231_LA4_142_55_1@5	275	0.0168975	1.02027	0.010319	2.54635e-06	-31.6624	0.357466			Impact melt-bearing breccia
2231_LA4_142_55_1@6	276	0.0169724	1.0248	0.0103751	2.5481e-06	-26.4033	0.35865			Impact melt-bearing breccia
2231_LA4_142_55_5@1	277	0.0172284	1.04026	0.0104666	2.54012e-06	-17.8157	0.359916			Impact melt-bearing breccia
2231_LA4_142_55_5@2	278	0.0167238	1.00978	0.0104413	2.57487e-06	-20.1916	0.361596			Impact melt-bearing breccia
2231_LA4_142_55_5@3	279	0.0167415	1.01086	0.0104551	2.62772e-06	-18.8909	0.365191			Impact melt-bearing breccia
2231_LA4_142_55_5@4	280	0.0167751	1.01289	0.0104283	2.7672e-06	-21.4068	0.373653			Impact melt-bearing breccia
S0161_cc_mt2231_C_@47	281	0.0164524		0.0106579	2.70614e-06			0.133075	0.374017
2231_LA4_142_55_5@5	282	0.0168195	1.02231	0.0104559	2.5687e-06	-18.8237	0.36149			Impact melt-bearing breccia
2231_LA4_142_55_5@6	283	0.0164972	1.00272	0.0103443	2.58012e-06	-29.291	0.360073			Impact melt-bearing breccia
2231_LA4_142_55_5@7	284	0.0168269	1.02276	0.0103757	2.55877e-06	-26.3485	0.35933			Impact melt-bearing breccia
2231_LA4_142_55_5@8	285	0.0169417	1.02974	0.0103758	2.55035e-06	-26.334	0.358805			Impact melt-bearing breccia
2231_LA4_142_55_6@1	286	0.0170716	1.03764	0.0104554	2.6436e-06	-18.8706	0.366203			Impact melt-bearing breccia
2231_LA4_142_55_6@2	287	0.0167693	1.01927	0.0104347	3.32851e-06	-20.8119	0.412094			Impact melt-bearing breccia
S0161_cc_mt2231_C_@48	288	0.016437		0.0106599	3.30062e-06			0.325679	0.413943
2231_LA4_142_55_6@3	289	0.0167258	1.01757	0.0104606	2.63155e-06	-18.3803	0.365538			Impact melt-bearing breccia
2231_LA4_142_55_6@4	290	0.0166236	1.01135	0.0104327	2.5815e-06	-20.9919	0.361849			Impact melt-bearing breccia
2231_LA4_142_55_6@5	291	0.0167632	1.01984	0.0103675	2.93223e-06	-27.1114	0.383479			Impact melt-bearing breccia
2231_LA4_142_55_6@6	292	0.016659	1.01351	0.0103737	2.57125e-06	-26.5345	0.360075			Impact melt-bearing breccia
2231_LA4_142_55_6@7	293	0.0163875	0.99699	0.0103423	2.58879e-06	-29.4843	0.36058			Impact melt-bearing breccia
2231_LA4_152_90_1@1	294	0.0167161	1.01698	0.0104625	2.57821e-06	-18.1967	0.362214			Impact melt-bearing breccia
S0161_cc_mt2231_C_@49	295	0.0164033		0.0106559	2.94302e-06			-0.0514657	0.389409
2231_LA4_152_90_1@2	296	0.0169333	1.03231	0.010451	3.02351e-06	-19.2827	0.391145			Impact melt-bearing breccia
2231_LA4_152_90_1@3	297	0.0165138	1.00673	0.0104535	2.59285e-06	-19.0433	0.36296			Impact melt-bearing breccia
2231_LA4_152_90_1@4	298	0.0167538	1.02136	0.0103748	2.56436e-06	-26.4312	0.359663			Impact melt-bearing breccia
2231_LA4_152_90_2@1	299	0.0167275	1.01976	0.0104452	2.99514e-06	-19.8221	0.389116			Impact melt-bearing breccia
2231_LA4_152_90_2@2	300	0.0166445	1.0147	0.0104504	3.01e-06	-19.339	0.390216			Impact melt-bearing breccia
2231_LA4_152_90_2@3	301	0.0165212	1.00718	0.0104596	3.07413e-06	-18.4769	0.394753			Impact melt-bearing breccia
S0161_cc_mt2231_C_@50	302	0.0163283		0.0106599	2.63409e-06			0.321711	0.3695
2231_LA4_152_90_2@4	303	0.0166507	1.01974	0.0102328	2.72931e-06	-39.7522	0.367561			Impact melt-bearing breccia
2231_LA4_152_90_3@1	304	0.0168963	1.03479	0.0104635	2.56486e-06	-18.1029	0.361398			Impact melt-bearing breccia
2231_LA4_152_90_3@2	305	0.0167586	1.02635	0.0104591	2.79939e-06	-18.5212	0.376324			Impact melt-bearing breccia
2231_LA4_152_90_3@3	306	0.0165318	1.01246	0.0104669	2.59325e-06	-17.7854	0.363241			Impact melt-bearing breccia
2231_LA4_152_90_3@4	307	0.0164703	1.00869	0.0104499	2.5956e-06	-19.3872	0.363062			Impact melt-bearing breccia
2231_LA4_152_90_3@5	308	0.0165653	1.01452	0.0101987	2.76298e-06	-42.9552	0.369141			Impact melt-bearing breccia
S0161_cc_mt2231_C_@51	309	0.0162407		0.0106548	2.6402e-06			-0.152205	0.369787
2231_LA4_152_90_3@6	310	0.016677	1.02686	0.0101294	2.5398e-06	-49.4607	0.35343			Impact melt-bearing breccia
2231_LA4_152_90_5@1	311	0.0143895	0.886011	0.0104702	2.77778e-06	-17.4749	0.375119			Impact melt-bearing breccia
2231_LA4_152_90_5@2	312	0.0166713	1.02651	0.0104596	2.58122e-06	-18.4748	0.362345			Impact melt-bearing breccia
2231_LA4_152_90_5@3	313	0.0162926	1.00319	0.0104644	2.61181e-06	-18.0241	0.364362			Impact melt-bearing breccia
2231_LA4_152_90_5@4	314	0.0166003	1.02214	0.0104754	2.78053e-06	-16.9927	0.375393			Impact melt-bearing breccia
2231_LA4_152_90_5@5	315	0.0166108	1.02278	0.0104535	2.9333e-06	-19.0458	0.385096			Impact melt-bearing breccia
S0161_cc_mt2231_C_@52	316	0.0162576		0.0106672	2.6403e-06
2231_LA4_152_90_5@6	317	0.0165094	1.01654	0.0104395	2.59219e-06	-20.358	0.36265			Impact melt-bearing breccia
2231_LA4_152_90_5@7	318	0.0162467	1.00037	0.0104668	2.61581e-06	-17.7928	0.364661			Impact melt-bearing breccia
2231_LA4_152_90_5@8	319	0.0167015	1.02837	0.0104695	2.58053e-06	-17.5455	0.362493			Impact melt-bearing breccia
2231_LA4_152_90_5@9	320	0.0163207	1.00492	0.0104633	2.60936e-06	-18.1222	0.364187			Impact melt-bearing breccia
2231_LA4_152_90_5@10	321	0.0165608	1.01971	0.0103969	2.58199e-06	-24.3567	0.361194			Impact melt-bearing breccia
S0161_cc_mt2231_C_@53	322	0.0162687		0.0106632	3.23555e-06			0.63018	0.409452
S0161_cc_mt2231_C_@54	323	0.0161607		0.0106578	3.09985e-06			0.122506	0.400009
S0161_cc_mt2231_C_@55	324	0.0160457		0.0106577	3.88185e-06			0.113934	0.456139
S0161_cc_mt2231_C_@56	325	0.0161137		0.0106594	3.04897e-06			0.274149	0.396581
Session 2 - Carbon isotopes calcite
Chosen std	S0161 cc
δ13C (std, ‰)	0.22
extl. error (‰, 1SD)	0.342844
drift corr (‰/run)	0.001 (cubic)
Sample- or Standard ID	Seq. in	12C cps	12Csamp/av.std	13C/12C	± abs	δ13C	± ‰	δ13C	± ‰	Lithology
for Samples: Mount ID_drill core ID_	run	(x 109)		drift corrected		samples		standards
depth (m_cm)_crystal no@SIMS spot no.
S0161cc_carb_mt2276_@9	27	0.0181831		0.0110005	2.78509e-06			0.24218	0.426203
S0161cc_carb_mt2276_@10	28	0.0181719		0.0110033	3.58286e-06			0.493271	0.47296
S0161cc_carb_mt2276_@12	42	0.0180315		0.0110018	2.79691e-06			0.357406	0.426874
S0161cc_carb_mt2276_@13	49	0.0179623		0.0109937	3.31779e-06			-0.373319	0.456477
2276_LA4_152_90_1@1	59	0.0178384	0.993099	0.0107951	2.78475e-06	-18.4346	0.421052			Impact melt-bearing breccia
2276_LA4_152_90_1@2	60	0.018034	1.00399	0.0107898	3.64983e-06	-18.9156	0.472415			Impact melt-bearing breccia
2276_LA4_152_90_1@3	61	0.017769	0.989236	0.0107792	2.78839e-06	-19.8845	0.420855			Impact melt-bearing breccia
2276_LA4_152_90_1@4	62	0.0176187	0.980871	0.010803	2.80294e-06	-17.7143	0.422245			Impact melt-bearing breccia
2276_LA4_152_90_1@5	63	0.0178517	0.993844	0.0105524	3.07519e-06	-40.5032	0.431645			Impact melt-bearing breccia
S0161cc_carb_mt2276_@15	64	0.0177609		0.0110062	2.81876e-06			0.764469	0.428172
2276_LA4_152_90_3@1	65	0.0176178	0.991945	0.0107814	3.71942e-06	-19.6833	0.476694			Impact melt-bearing breccia
2276_LA4_152_90_3@2	66	0.0170724	0.961233	0.0107674	3.15812e-06	-20.9525	0.441636			Impact melt-bearing breccia
2276_LA4_152_90_3@3	67	0.017597	0.990774	0.0107672	3.48011e-06	-20.9711	0.461196			Impact melt-bearing breccia
2276_LA4_152_90_3@4	68	0.0176119	0.991614	0.0107861	2.8582e-06	-19.2509	0.424879			Impact melt-bearing breccia
2276_LA4_152_90_3@5	69	0.0178978	1.00771	0.0107469	2.77365e-06	-22.8206	0.419244			Impact melt-bearing breccia
2276_LA4_152_90_4@1	70	0.0178182	1.00323	0.0107854	2.88196e-06	-19.3177	0.426185			Impact melt-bearing breccia
S0161cc_carb_mt2276_@16	71	0.0176836		0.0109961	2.82334e-06			-0.162407	0.428167
2276_LA4_152_90_4@2	72	0.0179391	1.01445	0.0107878	2.77626e-06	-19.098	0.420407			Impact melt-bearing breccia
2276_LA4_152_90_4@3	73	0.0174349	0.985932	0.0106856	3.39823e-06	-28.3887	0.454255			Impact melt-bearing breccia
2276_LA4_152_90_5@1	74	0.0178264	1.00807	0.0107862	3.39301e-06	-19.241	0.456238			Impact melt-bearing breccia
2276_LA4_152_90_5@2	75	0.0178254	1.00802	0.0107859	3.34633e-06	-19.2749	0.453371			Impact melt-bearing breccia
2276_LA4_152_90_5@3	76	0.0175291	0.991261	0.0107517	2.80349e-06	-22.3802	0.421002			Impact melt-bearing breccia
2276_LA4_152_90_5@4	77	0.0176404	0.997556	0.0107907	2.82322e-06	-18.8357	0.423055			Impact melt-bearing breccia
S0161cc_carb_mt2276_@17	78	0.017559		0.0110033	2.83428e-06			0.497483	0.428945
2276_LA4_152_90_5@5	79	0.0177411	1.01037	0.0104376	3.19427e-06	-50.9367	0.436059			Impact melt-bearing breccia
2276_LA4_151_95_2@1	80	0.0175629	1.00022	0.010777	3.12396e-06	-20.0791	0.439852			Impact melt-bearing breccia
2276_LA4_151_95_2@2	81	0.0175578	0.999933	0.0107784	2.80556e-06	-19.951	0.421778			Impact melt-bearing breccia
2276_LA4_151_95_2@3	82	0.0176244	1.00373	0.0107841	2.79994e-06	-19.4346	0.421611			Impact melt-bearing breccia
2276_LA4_151_95_2@4	83	0.0174589	0.994298	0.0107432	2.80771e-06	-23.157	0.421022			Impact melt-bearing breccia
2276_LA4_151_95_3@1	84	0.0175072	0.997049	0.010804	2.81182e-06	-17.6248	0.422758			Impact melt-bearing breccia
S0161cc_carb_mt2276_@18	85	0.0176416		0.0110013	2.82758e-06			0.31729	0.42853
2276_LA4_151_95_3@2	86	0.0176125	0.998346	0.0108367	2.80773e-06	-14.6488	0.423346			Impact melt-bearing breccia
2276_LA4_151_95_3@3	87	0.0175983	0.997546	0.010828	2.80793e-06	-15.4467	0.423139			Impact melt-bearing breccia
2276_LA4_151_95_3@4	88	0.0175231	0.993279	0.0108325	3.1092e-06	-15.0305	0.440312			Impact melt-bearing breccia
2276_LA4_151_95_3@5	89	0.0176022	0.997767	0.0105194	4.43312e-06	-43.5064	0.519519			Impact melt-bearing breccia
2276_LA4_151_95_1@1	90	0.017547	0.994633	0.0108099	2.95128e-06	-17.0859	0.430686			Impact melt-bearing breccia
2276_LA4_151_95_1@2	91	0.0174388	0.988503	0.01079	2.81575e-06	-18.8964	0.422627			Impact melt-bearing breccia
S0161cc_carb_mt2276_@19	92	0.0175626		0.0110004	2.94943e-06			0.229006	0.435241
2276_LA4_151_95_1@3	93	0.0175065	0.996806	0.0107941	2.81057e-06	-18.5257	0.422443			Impact melt-bearing breccia
2276_LA4_151_95_1@4	94	0.0175375	0.998568	0.0107738	2.80573e-06	-20.3743	0.421672			Impact melt-bearing breccia
2276_LA4_141_05_1_2@1	95	-2.61171e-06	-0.000148709	-7.70631e-05	-7.0539e-06	cps limit				Lithic impact breccia
2276_LA4_141_05_1_2@2	96	0.00832004	0.473736	0.0105968	7.3805e-06	cps limit				Lithic impact breccia
2276_LA4_141_05_3@1	97	0.00529456	0.301467	0.0107126	6.00483e-06	cps limit				Lithic impact breccia
2276_LA4_141_05_3@2	98	0.00286392	0.163069	0.0106903	8.21957e-06	cps limit				Lithic impact breccia
S0161cc_carb_mt2276_@20	99	0.0175553		0.0110028	2.87255e-06			0.449029	0.431031
2276_LA4_78_40_3@1	100	0.0175245	0.99825	0.0107671	2.80577e-06	-20.9836	0.421508			Impact melt-bearing breccia
2276_LA4_78_40_3@2	101	0.0174249	0.992575	0.010769	2.81373e-06	-20.8085	0.421994			Impact melt-bearing breccia
2276_LA4_78_40_3@3	102	0.0173151	0.986319	0.0107453	3.4809e-06	-22.962	0.460749			Impact melt-bearing breccia
2276_LA4_78_40_3@4	103	0.0173266	0.986972	0.010744	2.81807e-06	-23.0771	0.421616			Impact melt-bearing breccia
2276_LA4_78_40_3@5	104	0.0767736	4.37325	0.0105463	6.61366e-06	cps limit				Impact melt-bearing breccia
2276_LA4_78_40_3b@1	105	0.0175887	1.0019	0.0107738	2.92417e-06	-20.3715	0.428272			Impact melt-bearing breccia
S0161cc_carb_mt2276_@21	106	0.0174533		0.0109965	3.23861e-06			-0.124685	0.451818
2276_LA4_78_40_3b@2	107	0.0176169	1.00938	0.0107652	2.79796e-06	-21.1552	0.421032			Impact melt-bearing breccia
2276_LA4_78_40_3b@3	108	0.018245	1.04536	0.0108159	2.76802e-06	-16.5418	0.420659			Impact melt-bearing breccia
2276_LA4_78_40_3b@4	109	0.0174732	1.00114	0.0107725	2.89869e-06	-20.4856	0.426807			Impact melt-bearing breccia
2276_LA4_78_40_3b@5	110	0.017254	0.988581	0.0107708	3.12892e-06	-20.6397	0.439997			Impact melt-bearing breccia
2276_LA4_50_50_1@1	111	0.0188864	1.08211	0.0107261	2.69841e-06	-24.7057	0.414645			Impact melt-bearing breccia
2276_LA4_50_50_1@2	112	0.0200957	1.1514	0.0107166	3.11078e-06	-25.5731	0.437641			Impact melt-bearing breccia
S0161cc_carb_mt2276_@22	113	0.0173185		0.0110121	3.11058e-06
2276_LA4_50_50_1@3	114	0.0190586	1.09198	0.010732	2.68726e-06	-24.1742	0.414194			Impact melt-bearing breccia
2276_LA4_50_50_1@4	115	0.0191054	1.09466	0.0107301	3.1509e-06	-24.3484	0.440325			Impact melt-bearing breccia
2276_LA4_50_50_1@5	116	0.0191356	1.09639	0.0107203	2.76126e-06	-25.2384	0.417905			Impact melt-bearing breccia
2276_LA4_50_50_4@1	117	0.0191709	1.09841	0.0107274	2.67874e-06	-24.5884	0.413622			Impact melt-bearing breccia
2276_LA4_50_50_4@2	118	0.0183739	1.05275	0.010752	2.73865e-06	-22.3556	0.417466			Impact melt-bearing breccia
2276_LA4_50_50_4@3	119	0.0187868	1.0764	0.0107461	2.70782e-06	-22.8926	0.415653			Impact melt-bearing breccia
S0161cc_carb_mt2276_@23	120	0.0233899		0.010901	2.5831e-06
2276_LA4_50_50_4@4	121	0.018982	1.08759	0.0107433	3.62835e-06	-23.1411	0.470012			Impact melt-bearing breccia
2276_LA4_50_50_6@1	122	0.0175588	1.00604	0.0107871	3.23423e-06	-19.1626	0.446626			Impact melt-bearing breccia
2276_LA4_50_50_6@2	123	0.0187719	1.07555	0.0107404	2.70815e-06	-23.4043	0.415529			Impact melt-bearing breccia
2276_LA4_50_50_6@3	124	0.0184723	1.05838	0.0107475	3.01381e-06	-22.7607	0.432743			Impact melt-bearing breccia
2276_LA4_50_50_6@4	125	0.0186716	1.0698	0.0107408	2.84047e-06	-23.3677	0.422777			Impact melt-bearing breccia
S0161cc_carb_mt2276_@24	126	0.0173169		0.0110034	3.23142e-06			0.506997	0.451557
2276_LA4_35_60_2@1	127	0.0198132	1.14416	0.0107493	2.6383e-06	-22.6006	0.412023			Impact melt-bearing breccia
2276_LA4_35_60_2@2	128	0.0437348	2.52556	0.010418	1.56173e-05	cps limit				Impact melt-bearing breccia
2276_LA4_35_60_3@1	129	0.0182077	1.05144	0.0107537	3.08311e-06	-22.1994	0.436906			Impact melt-bearing breccia
2276_LA4_35_60_3@2	130	0.0238335	1.37632	0.0107098	8.90844e-06	cps limit				Impact melt-bearing breccia
2276_LA4_35_60_4@1	131	0.0227635	1.31453	0.0107184	3.21735e-06	cps limit				Impact melt-bearing breccia
2276_LA4_35_60_4@2	132	0.0475286	2.74465	0.0103322	3.58924e-06	cps limit				Impact melt-bearing breccia
S0161cc_carb_mt2276_@25	133	0.0172017		0.010999	2.86219e-06			0.10341	0.430366
x2276_LA1_14_58_1@1	134	0.0278428	1.6186	0.0106606	2.78998e-06	cps limit				chalcedony-rich section of impact melt rock
x2276_LA1_14_58_1@2	135	0.460065	26.7453	-9.51505e-06	error	cps limit				chalcedony-rich section of impact melt rock
x2276_LA1_14_58_2@1	136	0.134509	7.81952	0.0105532	8.05291e-06	cps limit				chalcedony-rich section of impact melt rock
x2276_LA1_14_58_2@2	137	0.330194	19.1954	-5.65932e-07	1.95099e-08	cps limit				chalcedony-rich section of impact melt rock
x2276_LA1_14_58_3@2	139	0.121511	7.06387	-5.84993e-07	3.29904e-08	cps limit				chalcedony-rich section of impact melt rock
x2276_LA1_14_58_3@3	141	0.0284647	1.65476	-8.03605e-07	6.29067e-08	cps limit				chalcedony-rich section of impact melt rock
S0161cc_carb_mt2276_@26a	1	0.0178045		0.0110054	3.49104e-06			0.157717	0.423067
S0161cc_carb_mt2276_@26b	2	0.0178205		0.0110082	3.33954e-06			0.410973	0.412895
S0161cc_carb_mt2276_@26c	3	0.0179858		0.0110029	2.79936e-06			-0.0673822	0.378196
2276_LA4_50_5a_1@1	4	0.0200845	1.11669	0.0107255	3.53385e-06	-25.274	0.421347			Impact melt-bearing breccia
2276_LA4_50_5a_1@2	5	0.0201453	1.12007	0.0107263	2.6127e-06	-25.2053	0.361667			Impact melt-bearing breccia
2276_LA4_50_5a_1@3	6	0.0200616	1.11542	0.010736	2.61931e-06	-24.3197	0.362248			Impact melt-bearing breccia
2276_LA4_50_5a_1@4	7	0.0202219	1.12433	0.0107293	2.82e-06	-24.9308	0.374355			Impact melt-bearing breccia
S0161cc_carb_mt2276_@27	9	0.0179994		0.0110098	2.95263e-06			0.560714	0.387825
2276_LA4_35_60_3@1-2	13	0.0176069	0.978198	0.0107744	3.05249e-06	-20.8335	0.389923			Impact melt-bearing breccia
2276_LA4_78_40_3@5-2	14	0.0179473	0.997108	0.01078	2.99866e-06	-20.3242	0.386561			Impact melt-bearing breccia
S0161cc_carb_mt2276_@27a	15	0.0212117		0.0109447	3.41969e-06
2276_LA4_35_60_2@1-2	16	0.0183817	1.02124	0.0107508	2.7368e-06	-22.9809	0.369627			Impact melt-bearing breccia
2276_LA4_35_60_4@2-2	17	0.0672584	3.73671	0.0105826	3.85541e-06	cps limit				Impact melt-bearing breccia
2276_LA4_35_60_4@2-3	18	0.196354	10.9089	0.00031203	0.000308109	cps limit				Impact melt-bearing breccia
S0161cc_carb_mt2276_@27b	19	0.0180163		0.0110042	2.79759e-06			0.0506842	0.378112
S0161cc_carb_mt2276_@28	20	0.0178727		0.0110061	2.97312e-06			0.228223	0.389048
S0161cc_carb_mt2276_@29	21	0.0178741		0.0110113	2.80955e-06			0.693855	0.378977
Session1-Oxygen isotopes calcite - spots being closely spaced to Session 1 Carbon isotopes
Chosen std	S0161 cc (PDB)
δ18O (std, ‰)	-5.62
extl. error (‰, 1SD)	0.139763
drift corr (‰/run)	0.001 (cubic)
Sample- or Standard ID	Seq. in	16O cps	16Osamp/av.std	18O/16O	± abs	δ18O	± ‰	δ18O	± ‰	Lithology
for Samples: Mount ID_drill core ID_	run	(x 109)		drift corrected		samples		standards
depth (m_cm)_crystal no@SIMS spot no.
S0161_cc_mt2231_ox_@22	106	3.53609		0.00205013	2.29419e-07			-5.87255	0.178998
S0161_cc_mt2231_ox_@23	113	3.52232		0.00205086	2.1757e-07			-5.51826	0.175484
S0161_cc_mt2231_ox_@24	120	3.49677		0.002051	2.84493e-07			-5.45113	0.196945
S0161_cc_mt2231_ox_@25	127	3.48748		0.00205089	2.46305e-07			-5.50385	0.184296
2231_LA1_144_23_1@2	136	3.67113	1.05581	0.00205101	2.48035e-07	-5.44376	0.184853			Impact melt rock
2231_LA1_144_23_1@3	137	3.6088	1.03788	0.00205069	2.64945e-07	-5.60018	0.190335			Impact melt rock
2231_LA1_144_23_1@4	138	3.62493	1.04252	0.00205062	2.31196e-07	-5.63198	0.179567			Impact melt rock
2231_LA1_144_23_1@5	139	3.62569	1.04274	0.00205036	3.10785e-07	-5.7598	0.206148			Impact melt rock
2231_LA1_144_23_1@6	140	3.71316	1.06789	0.00205304	2.09474e-07	-4.46101	0.173245			Impact melt rock
2231_LA1_144_23_2@1	141	3.58441	1.03087	0.002052	3.08891e-07	-4.96318	0.205546			Impact melt rock
S0161_cc_mt2231_ox_@27	142	3.47662		0.00205103	2.02475e-07			-5.43674	0.171143
2231_LA1_144_23_2@2	143	3.62323	1.04217	0.0020511	3.01231e-07	-5.40164	0.202782			Impact melt rock
2231_LA1_144_23_2@3	144	3.67452	1.05692	0.00205252	2.12343e-07	-4.71239	0.174046			Impact melt rock
2231_LA1_144_23_6@1	145	3.68672	1.06043	0.00205198	2.42775e-07	-4.9755	0.183235			Impact melt rock
2231_LA1_144_23_6@2	146	3.6372	1.04619	0.00205202	2.20042e-07	-4.95495	0.176278			Impact melt rock
2231_LA1_144_23_6@3	147	3.65506	1.05132	0.00205272	1.80729e-07	-4.6163	0.16535			Impact melt rock
2231_LA1_144_23_7@1	148	3.66631	1.05456	0.0020508	1.92978e-07	-5.54859	0.168501			Impact melt rock
S0161_cc_mt2231_ox_@28	149	3.46233		0.00205044	3.48035e-07			-5.72346	0.219851
2231_LA1_144_23_7@2	150	3.55947	1.02806	0.00205075	1.51617e-07	-5.56908	0.158121			Impact melt rock
2231_LA1_144_23_7@3	151	3.59029	1.03696	0.00205028	1.78605e-07	-5.79826	0.164659			Impact melt rock
2231_LA1_144_23_7@4	152	3.49085	1.00824	0.0020499	1.73045e-07	-5.98283	0.163219			Impact melt rock
2231_LA1_177_39_2@1	153	3.61955	1.04541	0.00203555	3.49001e-07	-12.9416	0.219572			Lithic impact breccia
2231_LA1_177_39_2@2	154	3.63029	1.04851	0.00203349	2.49326e-07	-13.9379	0.184366			Lithic impact breccia
2231_LA1_177_39_2@3	155	3.59528	1.0384	0.00203581	2.17032e-07	-12.8157	0.174509			Lithic impact breccia
S0161_cc_mt2231_ox_@29	156	3.44166		0.0020508	2.33772e-07			-5.54668	0.180368
2231_LA1_177_39_2@4	157	3.62062	1.052	0.00203462	1.41986e-07	-13.3924	0.154996			Lithic impact breccia
2231_LA1_177_39_2@5	158	3.54609	1.03034	0.00203625	2.4432e-07	-12.5998	0.182908			Lithic impact breccia
2231_LA1_177_39_2@6	159	3.59422	1.04433	0.00203724	2.37974e-07	-12.122	0.180959			Lithic impact breccia
2231_LA1_177_39_4@1	160	3.59102	1.0434	0.00203636	1.51408e-07	-12.5486	0.157207			Lithic impact breccia
2231_LA1_177_39_4@2	161	3.55389	1.03261	0.00203603	2.8701e-07	-12.7099	0.197092			Lithic impact breccia
2231_LA1_177_39_4@3	162	3.62608	1.05359	0.00203305	1.94097e-07	-14.1557	0.167806			Lithic impact breccia
S0161_cc_mt2231_ox_@30	163	3.45345		0.00205075	2.10114e-07			-5.57122	0.173304
2231_LA1_177_39_4@4	164	3.55097	1.02824	0.00203488	2.49408e-07	-13.268	0.184464			Lithic impact breccia
2231_LA1_177_39_4@5	165	3.57598	1.03548	0.00203843	2.0141e-07	-11.5464	0.170142			Lithic impact breccia
2231_LA1_177_39_5@1	166	3.57507	1.03522	0.00203426	2.14746e-07	-13.5679	0.17375			Lithic impact breccia
2231_LA1_177_39_5@2	167	3.47355	1.00582	0.00203673	1.81931e-07	-12.3705	0.164744			Lithic impact breccia
2231_LA1_177_39_5@3	168	3.55581	1.02964	0.00203693	2.43011e-07	-12.2699	0.182529			Lithic impact breccia
2231_LA1_177_39_5@4	169	3.55656	1.02986	0.00203829	2.47655e-07	-11.6147	0.184076			Lithic impact breccia
S0161_cc_mt2231_ox_@31	170	3.43731		0.00205121	2.05079e-07			-5.34998	0.171889
2231_LA1_177_39_6@1	171	3.56644	1.03757	0.00203471	1.59857e-07	-13.3475	0.159085			Lithic impact breccia
2231_LA1_177_39_6@2	172	3.5958	1.04611	0.00203355	2.3469e-07	-13.9088	0.179743			Lithic impact breccia
2231_LA1_177_39_6@3	173	3.65268	1.06266	0.00205105	1.78013e-07	-5.42663	0.164551			Lithic impact breccia
2231_LA1_177_39_6@4	174	3.58517	1.04302	0.00203536	1.93593e-07	-13.0342	0.167797			Lithic impact breccia
2231_LA1_4_39_2@1	175	3.70296	1.07728	0.00205665	1.63962e-07	-2.70842	0.161373			Impact melt rock
2231_LA1_4_39_2@2	176	3.6626	1.06554	0.00205262	1.34267e-07	-4.66198	0.154462			Impact melt rock
S0161_cc_mt2231_ox_@32	177	3.42851		0.00205073	2.56776e-07			-5.57978	0.187655
2231_LA1_4_39_2@3	178	3.79156	1.10589	0.00205047	2.33989e-07	-5.70717	0.180417			Impact melt rock
2231_LA1_4_39_3@1	179	3.79921	1.10812	0.00205087	1.62579e-07	-5.51113	0.160697			Impact melt rock
2231_LA1_4_39_3@2	180	3.66898	1.07014	0.00205455	1.95943e-07	-3.72894	0.169524			Impact melt rock
2231_LA1_4_39_3@3	181	3.96583	1.15672	0.00205083	1.63388e-07	-5.53219	0.16089			Impact melt rock
2231_LA1_4_39_5@1	182	3.69482	1.07767	0.00204257	1.3137e-07	-9.53547	0.153246			Impact melt rock
2231_LA1_4_39_5@2	183	3.6383	1.06119	0.00203961	3.18725e-07	-10.9736	0.208522			Impact melt rock
S0161_cc_mt2231_ox_@33	184	3.42099		0.0020505	2.10928e-07			-5.69375	0.173525
2231_LA1_4_39_6@1	185	3.84982	1.12535	0.00205145	1.53093e-07	-5.23101	0.158501			Impact melt rock
2231_LA1_4_39_6@2	186	3.6433	1.06498	0.00205391	2.04426e-07	-4.03655	0.171854			Impact melt rock
2231_LA1_3_68_2@1	187	3.68574	1.07739	0.00204335	1.4091e-07	-9.15804	0.155296			Impact melt rock
2231_LA1_3_68_2@2	188	3.71181	1.08501	0.0020419	2.29022e-07	-9.86346	0.178439			Impact melt rock
2231_LA1_3_68_2@3	189	3.74712	1.09533	0.00204136	2.11585e-07	-10.1262	0.173214			Impact melt rock
2231_LA1_3_68_5@1	190	3.69324	1.07958	0.00204244	2.17546e-07	-9.60087	0.17502			Impact melt rock
S0161_cc_mt2231_ox_@34	191	3.39539		0.0020508	1.98574e-07			-5.54642	0.17004
2231_LA1_3_68_5@2	192	3.74189	1.10205	0.00204398	1.90362e-07	-8.85241	0.167405			Impact melt rock
2231_LA1_3_68_5@3	193	3.58416	1.05559	0.00204422	1.67861e-07	-8.73737	0.161592			Impact melt rock
2231_LA1_3_68_5@4	194	3.73878	1.10113	0.0020452	2.06441e-07	-8.26446	0.171944			Impact melt rock
2231_LA1_3_68_6@1	195	3.63723	1.07122	0.0020432	1.28568e-07	-9.2332	0.152718			Impact melt rock
2231_LA1_3_68_6@2	196	3.63689	1.07113	0.00204296	1.55828e-07	-9.34994	0.158625			Impact melt rock
2231_LA1_3_68_6@3	197	3.64568	1.07371	0.00203909	2.68373e-07	-11.225	0.190897			Impact melt rock
S0161_cc_mt2231_ox_@35	198	3.39142		0.0020504	1.98218e-07			-5.74247	0.169919
2231_LA4_137_10_1@1	199	3.70338	1.09199	0.00204259	1.82894e-07	-9.52853	0.165333			Impact melt rock
2231_LA4_137_10_1@2	200	3.77982	1.11452	0.0020398	1.8835e-07	-10.8794	0.166625			Impact melt rock
2231_LA4_137_10_1@3	201	3.80423	1.12172	0.00203686	1.69545e-07	-12.3078	0.161579			Impact melt rock
2231_LA4_137_10_1@4	202	3.80682	1.12249	0.00203749	1.98537e-07	-12.0012	0.169285			Impact melt rock
2231_LA4_137_10_3@1	203	3.74515	1.1043	0.00205104	2.49205e-07	-5.42915	0.185228			Impact melt rock
2231_LA4_137_10_3@2	204	3.77107	1.11195	0.00205051	1.32492e-07	-5.68653	0.153966			Impact melt rock
S0161_cc_mt2231_ox_@36	205	3.3717		0.00205059	1.98442e-07			-5.64861	0.169992
2231_LA4_137_10_3@3	206	3.73596	1.10803	0.00205086	1.19921e-07	-5.51709	0.151518			Impact melt rock
2231_LA4_137_10_3@4	207	3.77003	1.11814	0.00205086	1.12206e-07	-5.51747	0.150106			Impact melt rock
2231_LA4_137_10_4@1	208	3.67724	1.09062	0.00205518	1.79514e-07	-3.42353	0.165177			Impact melt rock
2231_LA4_137_10_4@2	209	3.68063	1.09162	0.00204271	1.54222e-07	-9.47171	0.158236			Impact melt rock
2231_LA4_137_10_4@3	210	3.8827	1.15155	0.00203635	1.77229e-07	-12.5556	0.163498			Impact melt rock
2231_LA4_137_10_4@4	211	3.82685	1.13499	0.00203791	1.16868e-07	-11.7976	0.150132			Impact melt rock
S0161_cc_mt2231_ox_@37	212	3.35679		0.00205076	2.66314e-07			-5.56401	0.190792
2231_LA4_30_94_1@1	213	3.58108	1.06682	0.00204214	1.38876e-07	-9.7482	0.154785			Impact melt rock
2231_LA4_30_94_1@2	214	3.58313	1.06743	0.0020431	2.37627e-07	-9.27872	0.181158			Impact melt rock
2231_LA4_30_94_1@3	215	3.56034	1.06064	0.00204301	2.73262e-07	-9.32469	0.192732			Impact melt rock
2231_LA4_30_94_2@1	216	3.59055	1.06964	0.00204273	1.8011e-07	-9.4594	0.164613			Impact melt rock
2231_LA4_30_94_2@2	217	3.58653	1.06844	0.0020424	2.19535e-07	-9.62079	0.175607			Impact melt rock
2231_LA4_30_94_3@1	218	3.52845	1.05114	0.0020422	2.22063e-07	-9.71671	0.176351			Impact melt rock
S0161_cc_mt2231_ox_@38	219	3.34224		0.00205021	2.74916e-07			-5.83491	0.193645
2231_LA4_30_94_3@2	220	3.59615	1.07597	0.00204322	2.14244e-07	-9.22144	0.174091			Impact melt rock
2231_LA4_30_94_3@3	221	3.65164	1.09257	0.002043	1.63324e-07	-9.32997	0.160411			Impact melt rock
2231_LA4_30_94_4@1	222	3.57883	1.07079	0.00204196	1.51202e-07	-9.83371	0.157497			Impact melt rock
2231_LA4_30_94_4@2	223	3.56454	1.06651	0.0020429	2.59169e-07	-9.37974	0.18804			Impact melt rock
2231_LA4_30_94_5@1	224	3.571	1.06844	0.00204416	1.34992e-07	-8.76431	0.15409			Impact melt rock
2231_LA4_30_94_5@2	225	3.5536	1.06324	0.00204332	1.94446e-07	-9.17155	0.16848			Impact melt rock
S0161_cc_mt2231_ox_@39	226	3.3587		0.00204996	2.27674e-07
2231_LA4_40_70_1@1	227	3.58391	1.07231	0.00203743	3.46937e-07	-12.0309	0.218874			Impact melt-bearing breccia
2231_LA4_40_70_1@02	228	3.76138	1.12541	0.00203982	1.55271e-07	-10.869	0.158307			Impact melt-bearing breccia
2231_LA4_40_70_1@03	229	3.76306	1.12591	0.0020416	1.58605e-07	-10.0082	0.159197			Impact melt-bearing breccia
2231_LA4_40_70_1@04	230	3.7734	1.12901	0.00203221	2.39685e-07	-14.559	0.181234			Impact melt-bearing breccia
2231_LA4_40_70_1@05	231	3.75842	1.12452	0.00203649	2.52688e-07	-12.4835	0.185604			Impact melt-bearing breccia
2231_LA4_40_70_1@06	232	3.88039	1.16102	0.00204477	2.01279e-07	-8.47273	0.170458			Impact melt-bearing breccia
S0161_cc_mt2231_ox_@40	233	3.33976		0.00205082	2.29175e-07			-5.53895	0.17896
2231_LA4_40_70_1@07	234	3.87755	1.16103	0.00204328	1.22236e-07	-9.1917	0.151482			Impact melt-bearing breccia
2231_LA4_40_70_1@08	235	3.49773	1.0473	0.00204391	1.97804e-07	-8.88614	0.16944			Impact melt-bearing breccia
2231_LA4_40_70_1@09	236	4.06122	1.21602	0.00204425	1.8935e-07	-8.7212	0.167147			Impact melt-bearing breccia
2231_LA4_40_70_1@10	237	3.85641	1.15469	0.0020433	1.55866e-07	-9.18567	0.158654			Impact melt-bearing breccia
2231_LA4_40_70_1@11	238	3.77128	1.12921	0.00204641	1.92126e-07	-7.67704	0.168021			Impact melt-bearing breccia
2231_LA4_40_70_2@1	239	3.53653	1.05892	0.00202777	2.06135e-07	-16.7142	0.170895			Impact melt-bearing breccia
S0161_cc_mt2231_ox_@41	240	3.33043		0.0020504	2.43564e-07			-5.73824	0.183402
2231_LA4_40_70_2@2	241	3.79591	1.13977	0.00203305	2.5874e-07	-14.1533	0.187403			Impact melt-bearing breccia
2231_LA4_40_70_2@3	242	3.60433	1.08224	0.00205179	2.25826e-07	-5.06408	0.177997			Impact melt-bearing breccia
2231_LA4_40_70_2@4	243	3.75949	1.12883	0.00204479	1.53383e-07	-8.45935	0.158167			Impact melt-bearing breccia
2231_LA4_40_70_2@5	244	3.80577	1.14273	0.00204417	2.19699e-07	-8.76333	0.175752			Impact melt-bearing breccia
2231_LA4_40_70_2@6	245	3.97269	1.19285	0.00204412	1.1112e-07	-8.7846	0.149485			Impact melt-bearing breccia
2231_LA4_40_70_6@1	246	3.71254	1.11473	0.00203117	1.56676e-07	-15.067	0.158119			Impact melt-bearing breccia
S0161_cc_mt2231_ox_@42	247	3.31003		0.00205038	2.64749e-07			-5.74797	0.190255
2231_LA4_40_70_6@2	248	3.43974	1.03919	0.00204191	2.00106e-07	-9.85607	0.16997			Impact melt-bearing breccia
2231_LA4_40_70_6@3	249	3.85112	1.16347	0.00204302	1.83135e-07	-9.32067	0.165421			Impact melt-bearing breccia
2231_LA4_40_70_7@1	250	3.67029	1.10884	0.00204046	1.57829e-07	-10.5581	0.158946			Impact melt-bearing breccia
2231_LA4_40_70_7@2	251	3.72519	1.12542	0.00203071	1.46189e-07	-15.2874	0.155685			Impact melt-bearing breccia
2231_LA4_40_70_7@3	252	3.77831	1.14147	0.00204457	1.56386e-07	-8.56791	0.158852			Impact melt-bearing breccia
2231_LA4_40_70_7@4	253	3.8348	1.15854	0.00204311	2.25953e-07	-9.27485	0.177571			Impact melt-bearing breccia
S0161_cc_mt2231_ox_@43	254	3.25374		0.00205088	1.61703e-07			-5.50899	0.160487
2231_LA4_40_70_7@5	255	3.81198	1.17157	0.00204319	1.50163e-07	-9.23692	0.157334			Impact melt-bearing breccia
2231_LA4_40_70_7@6	256	3.67808	1.13041	0.00203351	1.16306e-07	-13.9318	0.149751			Impact melt-bearing breccia
2231_LA4_28_76_3@1	257	3.61135	1.10991	0.0020392	1.51263e-07	-11.1721	0.157344			Impact melt-bearing breccia
2231_LA4_28_76_3@2	258	3.6193	1.11235	0.00204052	2.00594e-07	-10.532	0.170029			Impact melt-bearing breccia
2231_LA4_28_76_3@3	259	3.82685	1.17614	0.00204163	1.36193e-07	-9.99559	0.154185			Impact melt-bearing breccia
2231_LA4_28_76_3@4	260	3.56155	1.0946	0.0020394	1.83941e-07	-11.0745	0.165426			Impact melt-bearing breccia
S0161_cc_mt2231_ox_@44	261	3.24752		0.00205035	1.85811e-07			-5.76562	0.166548
2231_LA4_28_76_3@5	262	3.76295	1.15871	0.00204256	1.07038e-07	-9.54254	0.148676			Impact melt-bearing breccia
2231_LA4_28_76_4@1	263	3.61442	1.11298	0.00203896	1.45569e-07	-11.2891	0.156047			Impact melt-bearing breccia
2231_LA4_28_76_4@2	264	3.76585	1.15961	0.00204219	1.95082e-07	-9.71943	0.168591			Impact melt-bearing breccia
2231_LA4_28_76_4@3	265	3.7817	1.16449	0.00204201	2.23476e-07	-9.81103	0.176764			Impact melt-bearing breccia
2231_LA4_28_76_5@1	266	3.70375	1.14049	0.00204055	3.29869e-07	-10.5151	0.212645			Impact melt-bearing breccia
2231_LA4_28_76_5@2	267	3.72885	1.14821	0.00204843	1.13857e-07	-6.69734	0.150247			Impact melt-bearing breccia
S0161_cc_mt2231_ox_@45	268	3.22525		0.00205069	1.86677e-07			-5.59945	0.166798
2231_LA4_28_76_5@3	269	3.75712	1.16491	0.00204482	2.13262e-07	-8.4468	0.173892			Impact melt-bearing breccia
2231_LA4_142_55_1@1	270	3.34529	1.03722	0.00204377	2.30416e-07	-8.95446	0.178965			Impact melt-bearing breccia
2231_LA4_142_55_1@2	271	3.3272	1.03161	0.00204059	2.20689e-07	-10.4969	0.175854			Impact melt-bearing breccia
2231_LA4_142_55_1@3	272	3.26586	1.01259	0.00204311	2.59808e-07	-9.27733	0.188261			Impact melt-bearing breccia
2231_LA4_142_55_1@4	273	3.30039	1.0233	0.00204503	3.33337e-07	-8.3448	0.214126			Impact melt-bearing breccia
2231_LA4_142_55_1@5	274	3.28128	1.01737	0.00204502	2.76245e-07	-8.35155	0.193839			Impact melt-bearing breccia
S0161_cc_mt2231_ox_@46	275	3.21696		0.00205053	2.96878e-07			-5.67723	0.201223
2231_LA4_142_55_1@6	276	3.31528	1.03056	0.00204487	1.9297e-07	-8.41984	0.168164			Impact melt-bearing breccia
2231_LA4_142_55_5@1	277	3.30479	1.0273	0.00204229	2.33142e-07	-9.67281	0.179724			Impact melt-bearing breccia
2231_LA4_142_55_5@2	278	3.2489	1.00993	0.00203757	1.49356e-07	-11.964	0.156812			Impact melt-bearing breccia
2231_LA4_142_55_5@3	279	3.25077	1.01051	0.00203626	1.7758e-07	-12.5967	0.163584			Impact melt-bearing breccia
2231_LA4_142_55_5@4	280	3.23879	1.00678	0.0020394	2.72447e-07	-11.0726	0.19228			Impact melt-bearing breccia
2231_LA4_142_55_5@5	281	3.27497	1.01803	0.00204255	1.94264e-07	-9.54513	0.168387			Impact melt-bearing breccia
S0161_cc_mt2231_ox_@47	282	3.16993		0.00205094	2.15761e-07			-5.47864	0.174956
2231_LA4_142_55_5@6	283	3.27967	1.03462	0.00204652	2.34237e-07	-7.62046	0.180285			Impact melt-bearing breccia
2231_LA4_142_55_5@7	284	3.28317	1.03572	0.00204593	2.52702e-07	-7.907	0.186091			Impact melt-bearing breccia
2231_LA4_142_55_5@8	285	3.24528	1.02377	0.00204527	3.29632e-07	-8.22653	0.212769			Impact melt-bearing breccia
2231_LA4_142_55_6@1	286	3.28375	1.0359	0.00204285	1.59058e-07	-9.40143	0.159379			Impact melt-bearing breccia
2231_LA4_142_55_6@2	287	3.26507	1.03001	0.00204158	1.79183e-07	-10.0167	0.164306			Impact melt-bearing breccia
2231_LA4_142_55_6@3	288	3.2516	1.02576	0.00203905	2.83441e-07	-11.2421	0.196006			Impact melt-bearing breccia
S0161_cc_mt2231_ox_@48	289	3.17031		0.00205044	2.10384e-07			-5.72135	0.173365
2231_LA4_142_55_6@4	290	3.1928	1.00709	0.00204353	1.53549e-07	-9.07351	0.15813			Impact melt-bearing breccia
2231_LA4_142_55_6@5	291	3.25338	1.0262	0.00204592	2.10524e-07	-7.91163	0.173157			Impact melt-bearing breccia
2231_LA4_142_55_6@6	292	3.24523	1.02363	0.00204596	3.13651e-07	-7.89512	0.206975			Impact melt-bearing breccia
2231_LA4_142_55_6@7	293	3.25646	1.02718	0.00204677	2.14399e-07	-7.50086	0.17433			Impact melt-bearing breccia
2231_LA4_152_90_1@1	294	3.25943	1.02811	0.00204026	1.86913e-07	-10.6586	0.166266			Impact melt-bearing breccia
2231_LA4_152_90_1@2	295	3.268	1.03081	0.00204206	2.71441e-07	-9.78279	0.192073			Impact melt-bearing breccia
S0161_cc_mt2231_ox_@49	296	3.15625		0.00205086	2.63242e-07			-5.51604	0.189781
2231_LA4_152_90_1@3	297	3.20706	1.0161	0.00204178	2.29612e-07	-9.9219	0.178612			Impact melt-bearing breccia
2231_LA4_152_90_1@4	298	3.22973	1.02328	0.00204059	2.21087e-07	-10.4975	0.175972			Impact melt-bearing breccia
2231_LA4_152_90_2@1	299	3.2218	1.02077	0.00204165	2.25134e-07	-9.98537	0.177245			Impact melt-bearing breccia
2231_LA4_152_90_2@2	300	3.20387	1.01509	0.00204194	2.70863e-07	-9.84133	0.191873			Impact melt-bearing breccia
2231_LA4_152_90_2@3	301	3.22672	1.02233	0.00204066	1.93249e-07	-10.4625	0.168002			Impact melt-bearing breccia
2231_LA4_152_90_2@4	302	3.22618	1.02216	0.00204036	1.81342e-07	-10.6089	0.164798			Impact melt-bearing breccia
S0161_cc_mt2231_ox_@50	303	3.15977		0.00205125	1.7915e-07
2231_LA4_152_90_3@1	304	3.27639	1.03807	0.00204037	1.78027e-07	-10.605	0.163937			Impact melt-bearing breccia
2231_LA4_152_90_3@2	305	3.28217	1.0399	0.00204187	2.44204e-07	-9.87758	0.183162			Impact melt-bearing breccia
2231_LA4_152_90_3@3	306	3.21885	1.01983	0.00204079	2.44551e-07	-10.3993	0.183216			Impact melt-bearing breccia
2231_LA4_152_90_3@4	307	3.18916	1.01043	0.00204023	2.32071e-07	-10.6708	0.179285			Impact melt-bearing breccia
2231_LA4_152_90_3@5	308	3.23739	1.02571	0.00203982	3.1413e-07	-10.8687	0.206867			Impact melt-bearing breccia
2231_LA4_152_90_3@6	309	3.20774	1.01631	0.00203749	2.57068e-07	-12.0024	0.187079			Impact melt-bearing breccia
S0161_cc_mt2231_ox_@51	310	3.14926		0.00205048	1.83534e-07			-5.70337	0.165954
2231_LA4_152_90_5@1	311	3.037	0.964354	0.00204226	1.28263e-07	-9.68979	0.152599			Impact melt-bearing breccia
2231_LA4_152_90_5@2	312	3.23486	1.02718	0.00204208	1.9462e-07	-9.77366	0.168458			Impact melt-bearing breccia
2231_LA4_152_90_5@3	313	3.12895	0.993552	0.00204386	2.72488e-07	-8.91147	0.192513			Impact melt-bearing breccia
2231_LA4_152_90_5@4	314	3.24363	1.02997	0.00204274	2.53124e-07	-9.4531	0.186064			Impact melt-bearing breccia
2231_LA4_152_90_5@5	315	3.20665	1.01822	0.00204262	1.52738e-07	-9.51078	0.157889			Impact melt-bearing breccia
S0161_cc_mt2231_ox_@52	316	3.11732		0.00205085	2.08406e-07			-5.52238	0.172818
2231_LA4_152_90_5@6	317	3.19984	1.02647	0.00204203	3.21547e-07	-9.80072	0.209659			Impact melt-bearing breccia
2231_LA4_152_90_5@7	318	3.20394	1.02779	0.00204314	2.61607e-07	-9.26294	0.188854			Impact melt-bearing breccia
2231_LA4_152_90_5@8	319	3.22628	1.03495	0.00204068	1.91614e-07	-10.4519	0.167557			Impact melt-bearing breccia
2231_LA4_152_90_5@9	320	3.1304	1.0042	0.00203902	2.77074e-07	-11.2564	0.193827			Impact melt-bearing breccia
2231_LA4_152_90_5@10	321	3.19179	1.02389	0.00204459	1.68145e-07	-8.55977	0.161684			Impact melt-bearing breccia
S0161_cc_mt2231_ox_@53	322	3.11461		0.00205064	3.2884e-07			-5.62411	0.212717
S0161_cc_mt2231_ox_@54	323	3.10791		0.00205074	2.46767e-07			-5.57803	0.184435
S0161_cc_mt2231_ox_@55	324	3.1022		0.00205036	2.38323e-07			-5.76228	0.181755
S0161_cc_mt2231_ox_@56	325	3.09632		0.00205089	2.41922e-07			-5.50187	0.18291
Session 2-Oxygen isotopes calcite - spots being closely spaced to Session 2 Carbon isotopes
Chosen std	S0161 cc (PDB)
δ18O (std, ‰)	-5.62
extl. error (‰, 1SD)	0.118845
drift corr (‰/run)	0 (no drift corr. (default))
Sample- or Standard ID	Seq. in	16O cps	16Osamp/av.std	18O/16O	± abs	δ18O	± ‰	δ18O	± ‰	Lithology
for Samples: Mount ID_drill core ID_	run	(x 109)		drift corrected		samples		standards
depth (m_cm)_crystal no@SIMS spot no.
S0161cc_ox_mt2276_@1	1	3.95159		0.00205585	2.59066e-07			-5.47181	0.173241
S0161cc_ox_mt2276_@2	2	3.95472		0.00205607	2.81674e-07			-5.36587	0.181408
S0161cc_ox_mt2276_@3	3	3.94805		0.00205563	2.12348e-07			-5.5763	0.157471
S0161cc_ox_mt2276_@4	4	3.9594		0.00205548	2.57526e-07			-5.64886	0.172683
S0161cc_ox_mt2276_@5	11	3.9729		0.00205587	2.20414e-07			-5.4602	0.160084
S0161cc_ox_mt2276_@6	12	3.95678		0.00205542	1.94088e-07			-5.67837	0.151782
S0161cc_ox_mt2276_@7	19	3.95697		0.00205564	2.25021e-07			-5.57485	0.161583
S0161cc_ox_mt2276_@8	20	3.95076		0.00205531	3.00183e-07			-5.7311	0.188275
S0161cc_ox_mt2276_@9	27	3.93712		0.00205513	1.88344e-07			-5.81915	0.150047
S0161cc_ox_mt2276_@10	28	3.94326		0.00205545	2.60744e-07			-5.66386	0.173821
S0161cc_ox_mt2276_@11	35	3.91557		0.00205527	2.50971e-07			-5.74949	0.170375
S0161cc_ox_mt2276_@12	42	3.90661		0.00205546	2.7514e-07			-5.66096	0.178996
S0161cc_ox_mt2276_@13	49	3.89023		0.00205534	1.55095e-07			-5.71707	0.140764
S0161cc_ox_mt2276_@14	56	3.86367		0.00205546	2.36437e-07			-5.66144	0.165389
2276_LA152_90_1@1	58	3.88965	1.00673	0.00204704	1.54091e-07	-9.73273	0.140097			Impact melt-bearing breccia
2276_LA152_90_1@2	59	3.90146	1.00978	0.0020462	2.88304e-07	-10.1401	0.183488			Impact melt-bearing breccia
2276_LA152_90_1@3	60	3.89423	1.00791	0.00204655	1.96648e-07	-9.96929	0.152161			Impact melt-bearing breccia
2276_LA152_90_1@4	61	3.86609	1.00063	0.00204705	2.07171e-07	-9.72692	0.155453			Impact melt-bearing breccia
2276_LA152_90_1@5	62	3.93961	1.01966	0.00204536	2.72328e-07	-10.5464	0.177586			Impact melt-bearing breccia
S0161cc_ox_mt2276_@15	63	3.86038		0.00205541	3.30134e-07			-5.68515	0.199792
2276_LA152_90_3@1	64	3.87718	1.00435	0.00204544	2.72642e-07	-10.5043	0.177703			Impact melt-bearing breccia
2276_LA152_90_3@2	65	3.8463	0.996352	0.00204738	2.10918e-07	-9.56729	0.156655			Impact melt-bearing breccia
2276_LA152_90_3@3	66	3.84209	0.995261	0.00204503	1.95166e-07	-10.7031	0.151641			Impact melt-bearing breccia
2276_LA152_90_3@4	67	3.83952	0.994595	0.00204553	2.73149e-07	-10.4608	0.177891			Impact melt-bearing breccia
2276_LA152_90_3@5	68	3.88961	1.00757	0.00205072	2.2643e-07	-7.95299	0.16184			Impact melt-bearing breccia
2276_LA152_90_4@1	69	3.89692	1.00946	0.00204609	2.93314e-07	-10.1928	0.185354			Impact melt-bearing breccia
S0161cc_ox_mt2276_@16	70	3.84061		0.00205553	2.7857e-07			-5.62323	0.18025
2276_LA152_90_4@2	71	3.88282	1.01099	0.00204507	2.54096e-07	-10.6843	0.17106			Impact melt-bearing breccia
2276_LA152_90_4@3	72	3.86158	1.00546	0.00204502	2.09448e-07	-10.7099	0.156084			Impact melt-bearing breccia
2276_LA152_90_5@1	73	3.87837	1.00983	0.00204682	2.77446e-07	-9.84061	0.179507			Impact melt-bearing breccia
2276_LA152_90_5@2	74	3.89942	1.01531	0.00204569	2.67611e-07	-10.3839	0.175893			Impact melt-bearing breccia
2276_LA152_90_5@3	75	3.82347	0.995539	0.00204619	2.01673e-07	-10.1454	0.153694			Impact melt-bearing breccia
2276_LA152_90_5@4	76	3.85143	1.00282	0.00205466	2.8047e-07	-6.04748	0.180913			Impact melt-bearing breccia
S0161cc_ox_mt2276_@17	77	3.81522		0.00205579	2.86061e-07			-5.50083	0.183015
2276_LA152_90_5@5	78	3.85927	1.01155	0.0020433	2.67681e-07	-11.5425	0.175826			Impact melt-bearing breccia
2276_LA151_95_2@1	79	3.82501	1.00257	0.00204318	3.14918e-07	-11.5991	0.193459			Impact melt-bearing breccia
2276_LA151_95_2@2	80	3.82468	1.00248	0.00204656	2.33059e-07	-9.96396	0.163879			Impact melt-bearing breccia
2276_LA151_95_2@3	81	3.83696	1.0057	0.00204718	3.77687e-07	-9.66307	0.218564			Impact melt-bearing breccia
2276_LA151_95_2@4	82	3.81924	1.00105	0.00204721	2.40534e-07	-9.65243	0.166442			Impact melt-bearing breccia
2276_LA151_95_3@1	83	3.80561	0.997482	0.00204508	1.78062e-07	-10.6819	0.146576			Impact melt-bearing breccia
S0161cc_ox_mt2276_@18	84	3.81567		0.00205484	2.45146e-07			-5.95992	0.168338
2276_LA151_95_3@2	85	3.82249	1.00179	0.00204298	3.42095e-07	-11.6982	0.204082			Impact melt-bearing breccia
2276_LA151_95_3@3	86	3.82371	1.00211	0.00204229	2.52885e-07	-12.0282	0.170523			Impact melt-bearing breccia
2276_LA151_95_3@4	87	3.81609	1.00011	0.00204301	3.12743e-07	-11.6803	0.192616			Impact melt-bearing breccia
2276_LA151_95_3@5	88	3.84103	1.00665	0.0020475	2.83676e-07	-9.5102	0.181822			Impact melt-bearing breccia
2276_LA151_95_1@1	89	3.80755	0.997873	0.00204738	2.90208e-07	-9.57019	0.184241			Impact melt-bearing breccia
2276_LA151_95_1@2	90	3.80548	0.997328	0.00204781	2.52084e-07	-9.36266	0.170463			Impact melt-bearing breccia
S0161cc_ox_mt2276_@19	91	3.79722		0.00205551	3.16124e-07			-5.63532	0.194359
2276_LA151_95_1@3	92	3.80809	1.00286	0.00204648	1.76193e-07	-10.0017	0.146107			Impact melt-bearing breccia
2276_LA151_95_1@4	93	3.8237	1.00697	0.00204557	2.31406e-07	-10.4429	0.163282			Impact melt-bearing breccia
2276_LA141_05_1_2@1	94	2.95967	0.779431	0.00202992	1.69164e-07	-18.0141	0.143342			Lithic impact breccia
2276_LA141_05_1_2@2	95	2.1031	0.553853	0.00201134	1.82197e-07	cps limit				Lithic impact breccia
2276_LA141_05_3@1	96	2.93432	0.772753	0.00202626	1.82229e-07	-19.7832	0.146915			Lithic impact breccia
2276_LA141_05_3@2	97	2.88748	0.760419	0.00203056	1.69571e-07	-17.7045	0.143486			Lithic impact breccia
S0161cc_ox_mt2276_@20	98	3.82109		0.0020556	2.24254e-07			-5.59081	0.161329
2276_LA78_40_3@1	99	3.94189	1.03161	0.00204669	2.94327e-07	-9.90398	0.185756			Impact melt-bearing breccia
2276_LA78_40_3@2	100	3.87996	1.01541	0.0020449	2.39595e-07	-10.7694	0.166026			Impact melt-bearing breccia
2276_LA78_40_3@3	101	3.8507	1.00775	0.00204441	3.30072e-07	-11.006	0.19939			Impact melt-bearing breccia
2276_LA78_40_3@4	102	3.85877	1.00986	0.00204535	2.60962e-07	-10.5512	0.173499			Impact melt-bearing breccia
2276_LA78_40_3@5	103	3.9634	1.03724	0.00205053	2.26778e-07	-8.04587	0.161947			Impact melt-bearing breccia
2276_LA78_40_3b@1	104	3.87831	1.01498	0.00204426	2.83444e-07	-11.0771	0.181615			Impact melt-bearing breccia
S0161cc_ox_mt2276_@21	105	3.80769		0.00205551	1.87453e-07			-5.63387	0.1498
2276_LA78_40_3b@2	106	3.8742	1.01747	0.00204543	1.74431e-07	-10.5135	0.145556			Impact melt-bearing breccia
2276_LA78_40_3b@3	107	3.94014	1.03478	0.00204718	1.83911e-07	-9.66355	0.148373			Impact melt-bearing breccia
2276_LA78_40_3b@4	108	3.9116	1.02729	0.00204601	1.95632e-07	-10.2329	0.151827			Impact melt-bearing breccia
2276_LA78_40_3b@5	109	3.87482	1.01763	0.0020416	3.4677e-07	-12.3639	0.205895			Impact melt-bearing breccia
2276_LA50_50_1@1	110	4.09698	1.07598	0.00204731	1.3712e-07	-9.60115	0.135872			Impact melt-bearing breccia
2276_LA50_50_1@2	111	4.13121	1.08497	0.00204695	2.36793e-07	-9.77772	0.165157			Impact melt-bearing breccia
S0161cc_ox_mt2276_@22	112	3.80539		0.00205528	2.73192e-07			-5.749	0.178281
2276_LA50_50_1@3	113	4.15317	1.09139	0.00204777	2.32714e-07	-9.38104	0.163813			Impact melt-bearing breccia
2276_LA50_50_1@4	114	4.11894	1.0824	0.00204744	1.84659e-07	-9.53778	0.148604			Impact melt-bearing breccia
2276_LA50_50_1@5	115	4.14103	1.0882	0.00204825	2.46715e-07	-9.14787	0.168612			Impact melt-bearing breccia
2276_LA50_50_4@1	116	4.00071	1.05133	0.00204587	1.77893e-07	-10.3002	0.146565			Impact melt-bearing breccia
2276_LA50_50_4@2	117	4.05748	1.06625	0.00204585	1.57615e-07	-10.3065	0.140964			Impact melt-bearing breccia
2276_LA50_50_4@3	118	4.11688	1.08186	0.002047	2.03071e-07	-9.75111	0.154165			Impact melt-bearing breccia
S0161cc_ox_mt2276_@23	119	3.78547		0.00205549	2.65747e-07			-5.64451	0.175606
2276_LA50_50_4@4	120	4.05592	1.07144	0.00204647	2.37035e-07	-10.0061	0.165219			Impact melt-bearing breccia
2276_LA50_50_6@1	121	4.02969	1.06451	0.00204666	1.62745e-07	-9.91559	0.142376			Impact melt-bearing breccia
2276_LA50_50_6@2	122	4.10991	1.08571	0.00204664	1.75648e-07	-9.92623	0.145959			Impact melt-bearing breccia
2276_LA50_50_6@3	123	4.04946	1.06974	0.00204596	2.03333e-07	-10.2533	0.154201			Impact melt-bearing breccia
2276_LA50_50_6@4	124	4.0297	1.06452	0.00204656	2.11686e-07	-9.96638	0.156864			Impact melt-bearing breccia
S0161cc_ox_mt2276_@24	125	3.78611		0.00205543	2.26098e-07			-5.67595	0.16193
2276_LA35_60_2@1	126	3.99814	1.056	0.00205567	1.88265e-07	-5.55695	0.150048			Impact melt-bearing breccia
2276_LA35_60_2@2	127	2.96254	0.782477	0.0020548	2.27545e-07	-5.97975	0.162382			Impact melt-bearing breccia
2276_LA35_60_3@1	128	3.711	0.980163	0.00204664	2.07544e-07	-9.92768	0.155552			Impact melt-bearing breccia
2276_LA35_60_3@2	129	4.32067	1.14119	0.00205607	1.65156e-07	-5.36683	0.143481			Impact melt-bearing breccia
2276_LA35_60_4@1	130	3.74568	0.989323	0.0020473	2.21011e-07	-9.60599	0.159911			Impact melt-bearing breccia
2276_LA35_60_4@2	131	4.07085	1.07521	0.00205589	2.14442e-07	-5.45052	0.158153			Impact melt-bearing breccia
S0161cc_ox_mt2276_@25	132	3.76277		0.00205555	1.53868e-07			-5.61645	0.140455
2276_LA1_14_58_1@1	133	2.94191	0.781847	0.00203876	2.04372e-07	-13.7406	0.154207			chalcedony-rich section of impact melt rock
2276_LA1_14_58_1@2	134	1.82821	0.485869	0.00203866	3.25464e-07	cps limit				chalcedony-rich section of impact melt rock
2276_LA1_14_58_2@1	135	3.21136	0.853455	0.00203732	2.16701e-07	-14.4373	0.158078			chalcedony-rich section of impact melt rock
2276_LA1_14_58_2@2	136	1.70858	0.454074	0.00203	3.54059e-07	cps limit				chalcedony-rich section of impact melt rock
2276_LA1_14_58_3@1	137	3.8932	1.03466	0.00204339	3.10831e-07	-11.4965	0.191896			chalcedony-rich section of impact melt rock
2276_LA1_14_58_3@2	138	3.59101	0.954351	0.0020397	2.35155e-07	-13.284	0.164301			chalcedony-rich section of impact melt rock
S0161cc_ox_mt2276_@26	139	3.74716		0.00205531	2.22076e-07			-5.73207	0.160602
2276_LA1_14_58_3@3	140	3.86973	1.03271	0.00203246	2.5294e-07	-16.7849	0.170149			chalcedony-rich section of impact melt rock
2276_LA50_50a_1@1	141	3.91415	1.04456	0.00204629	3.0921e-07	-10.096	0.191378			Impact melt-bearing breccia
2276_LA50_50a_1@2	142	3.91661	1.04522	0.00204582	2.7151e-07	-10.3244	0.177307			Impact melt-bearing breccia
2276_LA50_50a_1@3	143	4.17534	1.11427	0.00204648	2.29219e-07	-10.0027	0.162588			Impact melt-bearing breccia
2276_LA50_50a_1@4	144	4.15218	1.10809	0.00204745	1.76417e-07	-9.53584	0.146216			Impact melt-bearing breccia
S0161cc_ox_mt2276_@27	146	4.09563		0.00204978	2.48105e-07					Impact melt-bearing breccia
S0161cc_ox_mt2276_@28	153	3.76454		0.00205521	2.43073e-07			-5.78238	0.16764
S0161cc_ox_mt2276_@29	160	3.75972		0.00205539	1.98537e-07			-5.69434	0.153137
S0161cc_ox_mt2276_@30	167	3.77332		0.00205577	1.88735e-07			-5.51196	0.150192
S0161cc_ox_mt2276_@31	174	3.75511		0.00205554	3.09064e-07			-5.61887	0.191654

## Sheet: S3_Clumped isotopes_Summary
Supplementary Data 3
Carbonate clumped isotope analysis report - Summary
Environmental Isotope Laboratory Department of Geosciences, University of Arizona 1040 E. 4th ST, Room 208 Tucson, AZ 85721					Jay Quade quadej@arizona.edu			Zhennan Wang zwang535@arizona.com
Project ID	L067
acid temp	70°C
To compute the "absolute" D638 values, we follow the standardization approach of Mathieu Daëron 2021 (https://doi.org/10.1029/2020GC009592) to: 1) Calculate the parameters used to project raw data into the CDES and I-CDES reference frames, adjust to our system ∆638raw = a*∆638CEDS + b636*δ636raw + b628*δ628raw + c (CDES reference frame using equlibrated gases as anchors. In this equation, the par…
Empirical temperature calibration We use a set of carbonates (including synthetic calcites precipitated at 6–70°C, and carbonates re-equilibrated to temperatures of 450–1100°C, see sheet "Standards" for raw data) to construct a ∆638CDES–temperature calibration: ∆638CDES = Slope±SD * (10^6/T^2) + Int±SD
							Empirical temperature calibration			use CDES reference frame				use I-CDES reference frame
CDES reference frame		I-CDES reference frame								low T (6–70°C)		full T (6–1100°C)		low T (6–70°C)		full T (6–1000°C)
∆638CDES external SD	0.0260681	∆638I-CDES external SD			0.024839		Slope			0.0404888		0.0409098		0.0395183		0.0385615
δ636 external SD	0.0209763	δ636 external SD			0.0209763		Slope SD			0.000566291		0.000296667		0.000702985		0.000249766
δ628 external SD	0.0309491	δ628 external SD			0.0309491		Intercept			0.182179		0.177592		0.180043		0.190188
a	1.01651	aETH			1.06671		Intercept SD			0.00610964		0.00312271		0.00737972		0.00245689
b636	-0.00140125	b628ETH			0.00255284
b628	0.00353459	cETH			-0.987003
c	-0.963605
1	2	3	4	5	6	7	8	9	10	11	12	13	14	15	16	17	18	19	20	21	22	23	24	25	26	27	28	29	30	31
Sample name	Lab Sample name	Replicate n	∆638raw (‰)	SD (‰)	∆638CDES_70C (‰)	SD (‰)	1SE	95 conf	T_low (°C)	error (°C)	T_full (°C)	error (°C)	∆638I-CDES_70C (‰)	SD (‰)	1SE	95 conf	T_low (°C)	error (°C)	T_full (°C)	error (°C)	δ636raw (‰)	SD (‰)	δ13CVPDB (‰)	SD (‰)	δ628raw (‰)	SD (‰)	δ18OVPDB (‰)	SD (‰)	δ628w_SMOW (‰)	error (‰)
LA1;3	L046-01	3	-0.339859	0.0078472	0.616872	0.00783417	0.0052935	0.0103753	32.044	4.73505	32.0209	3.92287	0.608912	0.00743517	0.0045702	0.00895759	30.4044	4.9153	30.3182	3.50642	8.98653	0.00857129	4.45776	0.0216122	-0.93698	0.0330193	-11.0078	0.02317	-7.53888	0.855216
LA1;4	L046-02	3	-0.356322	0.0182153	0.586362	0.0180132	0.0106727	0.0209185	43.3532	8.81491	43.2046	8.26431	0.583627	0.0171406	0.00949177	0.0186039	39.769	8.24306	39.9178	7.53456	10.7661	0.016384	6.29707	0.0215885	3.1797	0.0270106	-6.98141	0.0150046	-1.41244	1.54071
LA1;30	L046-03	3	-0.332978	0.0306692	0.62095	0.0301969	0.0175646	0.0344265	30.6224	12.2884	30.6141	11.8931	0.61351	0.0287689	0.0157223	0.0308157	28.79	11.3582	28.6654	11.0634	21.4364	0.0137026	17.2704	0.0292597	-0.162995	0.0141634	-10.2517	0.00329367	-7.05211	2.34516
LA1;144	L046-05	3	-0.349162	0.0189643	0.590199	0.0188396	0.0111015	0.021759	41.8618	8.99817	41.7305	8.4651	0.588131	0.0179044	0.00990667	0.0194171	38.0372	8.38961	38.1408	7.72115	9.53694	0.0301512	5.03049	0.0435848	4.10209	0.0537837	-6.09071	0.0411489	-0.783692	1.59075
LA4;40	L046-07	3	-0.26913	0.0139081	0.688725	0.0134648	0.007816	0.0153194	9.57081	5.00926	9.75899	4.4467	0.676782	0.0128885	0.00745675	0.0146152	8.90564	5.28211	8.35988	4.38288	-14.9214	0.0148819	-20.1385	0.0179362	-1.59051	0.0704697	-11.6564	0.0824133	-12.7953	1.07401
LA4;152	L046-09	3	-0.261268	0.0209386	0.690621	0.0205683	0.0118011	0.0231301	9.04334	6.92602	9.23589	6.50458	0.680133	0.0196082	0.0109283	0.0214196	7.9589	6.84073	7.39537	6.2392	-12.6529	0.0211646	-17.8011	0.0172457	0.0885484	0.0291897	-10.0044	0.0329365	-11.2621	1.51449
LA1;137	L067-101	6	-0.37485	0.0189563	0.567031	0.0187701	0.00813482	0.0159442	51.2047	7.54438	50.9611	6.86224	0.565498	0.0178541	0.00709815	0.0139124	47.0432	7.13414	47.3898	6.12164	10.7416	0.138857	6.27036	0.147594	3.49715	0.0936759	-6.67741	0.097143	0.258192	1.24351
Column	Note
2	Name assigned by our lab
3	Number of replicate analyses
4	∆16O13C18O (similar to ∆47 but not equivalent) raw value compared to the working reference gas.
5,7,23,25,27,29	Standard deviation of n replicates.
6	∆16O13C18O (similar to ∆47 but not equivalent) value in the absolute reference frame (also known as carbonate dioxide equilibrium scale, CDES) construced using water-equlibrated/heated CO2 gases. The acid reaction temperature is 70°C, to project data to 90°C and 25°C acid reactions, use acid correction factors of -0.022‰ and +0.066‰, respectively (Petersen et al., 2019, https://doi.org/10.1029/20…
8	"pooled" 1 standard error, the sum of two statistically independent sources of error: an "autogenic" component reflecting the analytical error/uncertainty in ∆638raw measurements for that sample, and an "allogenic" component reflecting the analytical error/uncertainty in the standardization model used to convert ∆638raw to final ∆638CDES values. (see Daëron, 2021, https://doi.org/10.1029/2020GC00…
9	95% confidence interval, =1.96×1SE(column 6)
10	T_low means that the ∆638–T calibration line is constructed using synthetic carbonates grown at 6-70°C.
11,13	Uncertainty using "pooled" standardization approach (see Daëron, 2021, https://doi.org/10.1029/2020GC009592)
12	T_full means that the ∆638–T calibration line is constructed using both synthetic carbonates grown at 6–70°C and high-temperature carbonates prepared at 450–1100°C.
14-21	In analogous to column 6-13 but in I-CEDS reference frame, the acid reaction temperature is 70°C. Another clumped isotope thermometer calibration using carbonate-based standardization is published by Anderson et al., 2021 (https://doi.org/10.1029/2020GL092069).
22	δ16O13C16O raw value compared to the working reference gas, approximately equal to δ13Craw
24	This δ13CVPDB value is given by projecting the δ636raw values into the VPDB reference frame using IAEA values of carbonate standards.
26	δ16O12C18O raw value compared to the working reference gas, approximately equal to δ18Oraw
28	This δ18OVPDB value is given by projecting the δ628raw values into the VPDB reference frame using IAEA values of carbonate standards.
30	The δ16O12C18O of the parent water (VSMOW) from which the carbonate is precipitated, it is calculated based on the measured carbonate δ16O12C18O and measured clumped temperature. NOTE: This is for calcite only, and based on our unpublished fractionation relationship, very similar to Kim and O'Neil 1997. This calibration is based on 6-70°C samples and may not be applicable to high temperature samp…
31	Uncertainty of column 16, error on clumped temperature and external SD on δ628VPDB measurement are propagated.

## Sheet: S4_Clumped isotopes_Full Report
Supplementary Data 4
Carbonate clumped isotope analysis report - Full
This full report gives the results of each replicate.
Project ID	L067
acid temp	70°C																13	14	15	16	17	18	19	20
1	2	3	4	5	6	7	8	9	10	11	12	13	14	15	16	17	18	19	20	21	22	23	24	25
Sample name	Lab Sample name	lab analysis number	File Name	subcycle m	∆638raw (‰)	SD (‰)	∆638CDES_70C (‰)	T_low (°C)	error (°C)	T_full (°C)	error (°C)	∆638I-CDES_70C (‰)	T_low (°C)	error (°C)	T_full (°C)	error (°C)	δ636raw (‰)	SD (‰)	δ13CVPDB (‰)	δ628raw (‰)	SD (‰)	δ18OVPDB (‰)	δ628w_SMOW (‰)	error (‰)
LA1;3	L046-01	B9635	20231023_150149	4	-0.348913	0.00470231	0.607833	35.2674	4.05152	35.2099	3.0361	0.600333	33.4867	4.41004	33.4754	2.61353	8.99541	0.0110502	4.48181	-0.898885	0.0201088	-10.9822	-6.90588	0.698646
LA1;3	L046-01	B9934	20231110_120911	4	-0.33501	0.0146935	0.621704	30.3618	6.05261	30.3562	5.42761	0.6135	28.7936	6.1783	28.6691	5.21873	8.98587	0.0210924	4.45151	-0.95466	0.0115601	-11.0139	-7.86693	1.12969
LA1;3	L046-01	B10002	20231116_012251	4	-0.335655	0.0143015	0.621079	30.5778	5.95926	30.57	5.32365	0.612902	29.0021	6.09374	28.8825	5.11036	8.97831	0.0183252	4.43997	-0.957395	0.0218703	-11.0273	-7.83885	1.10946
LA1;4	L046-02	B9657	20231024_151017	4	-0.372402	0.0270951	0.570465	49.7673	11.6504	49.5416	11.1418	0.568499	45.804	11.1387	46.116	10.7245	10.762	0.0411047	6.31526	3.20234	0.00860313	-6.97078	-0.282186	1.97076
LA1;4	L046-02	B9914	20231109_173029	4	-0.33654	0.0124988	0.605927	35.9602	5.79822	35.8952	5.09754	0.602243	32.7923	5.84001	32.7639	4.72607	10.7522	0.0211675	6.27321	3.1498	0.00973188	-6.99858	-2.7764	1.04138
LA1;4	L046-02	B9997	20231115_204651	4	-0.360025	0.0373305	0.582695	44.7991	14.8491	44.6335	14.4071	0.580138	41.1303	14.142	41.315	13.9898	10.7842	0.0262415	6.30275	3.18696	0.0139161	-6.97487	-1.14963	2.60271
LA1;30	L046-03	B9734	20231028_101823	4	-0.368162	0.0123763	0.586313	43.3724	6.40401	43.2236	5.69719	0.58051	40.9844	6.19491	41.1653	5.04015	21.451	0.0241709	17.304	-0.156056	0.00925427	-10.2509	-4.69686	1.09679
LA1;30	L046-03	B9919	20231109_221333	4	-0.3119	0.0231937	0.641743	23.6709	8.12815	23.7323	7.67509	0.633309	22.1219	7.93763	21.8457	7.35834	21.4346	0.0225059	17.2562	-0.17929	0.0146247	-10.2553	-8.42252	1.61106
LA1;30	L046-03	B10013	20231116_145133	4	-0.318872	0.0133224	0.634795	25.9405	5.69687	25.9797	5.0746	0.626712	24.2946	5.64087	24.0666	4.61106	21.4237	0.0270677	17.2509	-0.153639	0.0126417	-10.2488	-7.963	1.09383
LA1;144	L046-05	B9685	20231026_003006	3	-0.371052	0.0180652	0.568452	50.6078	9.41847	50.3716	8.84111	0.567464	46.2294	9.06732	46.5533	8.40986	9.57176	0.0297359	5.08078	4.1633	0.0148627	-6.04569	0.792757	1.57611
LA1;144	L046-05	B9960	20231114_035301	4	-0.337684	0.0278609	0.601565	37.5638	10.65	37.4811	10.1918	0.598943	33.9952	10.2541	33.9965	9.83598	9.51981	0.0218238	5.00363	4.08059	0.0205077	-6.10006	-1.57638	1.94543
LA1;144	L046-05	B10082	20231121_091554	4	-0.338751	0.0257762	0.600579	37.9295	9.99215	37.8427	9.51589	0.597987	34.3462	9.64626	34.3562	9.16487	9.51926	0.012696	5.00706	4.06239	0.014321	-6.12638	-1.53535	1.81807
LA4;40	L046-07	B9706	20231027_014446	4	-0.285105	0.0335036	0.673273	13.9844	9.86146	14.135	9.50603	0.661987	13.2023	9.85351	12.7398	9.52104	-14.9049	0.0329613	-20.1183	-1.66629	0.0148236	-11.7485	-11.9275	2.09544
LA4;40	L046-07	B9980	20231115_022127	4	-0.259721	0.0193319	0.697939	7.03427	5.74075	7.24322	5.26123	0.685573	6.44251	6.05003	5.85094	5.3404	-14.9337	0.00638015	-20.1526	-1.57831	0.0119232	-11.631	-13.335	1.26306
LA4;40	L046-07	B10056	20231118_093706	4	-0.262563	0.0259647	0.694965	7.84548	7.37918	8.04786	6.98373	0.682786	7.21625	7.53843	6.63892	7.02953	-14.9256	0.0202753	-20.1447	-1.52695	0.0131056	-11.5896	-13.1119	1.62783
LA4;152	L046-09	B9783	20231031_221338	4	-0.237878	0.0225116	0.713568	2.88298	6.22388	3.12465	5.8005	0.702017	2.003	6.44312	1.33229	5.83741	-12.6696	0.0200679	-17.8093	0.106466	0.0199484	-9.98579	-12.6406	1.41859
LA4;152	L046-09	B9984	20231115_060056	4	-0.278265	0.028388	0.673845	13.8173	8.48054	13.9693	8.09258	0.664161	12.5584	8.51557	12.0831	8.07189	-12.6291	0.015811	-17.7813	0.104314	0.0167038	-9.9849	-10.2001	1.80214
LA4;152	L046-09	B10053	20231118_064927	4	-0.267661	0.0196888	0.684449	10.7718	6.04689	10.9499	5.56509	0.674221	9.63543	6.29625	9.10351	5.59609	-12.6601	0.0208285	-17.8127	0.054866	0.0240745	-10.0424	-10.9187	1.29945
LA1;30	L046-03	B9669	20231025_033023	4	-0.333009	0.0453177	0.620914	30.6348	15.6326	30.6264	15.2607	0.613478	28.8013	15.0445	28.677	14.9788	21.4107	0.0547286	17.2795	-0.161297	0.0153383	-10.2719	-7.07009	2.99137
LA4;152	L046-09	B9741	20231028_165018	2	-0.26101	0.0211855	0.690763	9.004	8.47285	9.19687	8.10802	0.680298	7.91255	8.50869	7.34816	8.09313	-12.6254	0.0117812	-17.7708	0.120953	0.0148532	-9.97706	-11.2436	1.86262
LA1;137	L067-101	B9671	20231025_053815	4	-0.385135	0.0107238	0.557342	55.3666	6.3147	55.07	5.47468	0.556151	50.9974	6.2409	51.4574	4.90217	10.8336	0.0217015	6.38595	3.37407	0.0162403	-6.81039	0.821818	0.998196
LA1;137	L067-101	B9950	20231113_162500	4	-0.38511	0.0236704	0.556753	55.625	10.9443	55.325	10.3817	0.555752	51.1695	10.4441	51.6345	9.9139	10.859	0.0193312	6.38078	3.55061	0.019848	-6.61586	1.06059	1.78228
LA1;137	L067-101	B10018	20231116_193850	4	-0.346738	0.0152419	0.595099	39.9869	6.80561	39.8771	6.16426	0.592135	36.5216	6.727	36.5864	5.78149	10.8935	0.0107728	6.41804	3.37868	0.00966342	-6.79451	-1.83011	1.20189
LA1;137	L067-101	B12253	20240520_232006	3	-0.363544	0.0210095	0.577951	46.6987	10.3052	46.5105	9.78369	0.575957	42.7854	9.90125	43.0145	9.38065	10.5756	0.0158238	6.08877	3.55528	0.0195631	-6.61624	-0.455583	1.77237
LA1;137	L067-101	B12278	20240522_021133	4	-0.368644	0.0311507	0.572919	48.7519	13.0561	48.5387	12.5762	0.571166	44.7146	12.4353	44.9965	12.143	10.5968	0.0206271	6.10313	3.55995	0.0115226	-6.60515	-0.0884821	2.2288
LA1;137	L067-101	B12338	20240524_202849	4	-0.399931	0.0179392	0.542125	62.239	9.29725	61.8507	8.62464	0.541825	57.3529	8.90544	58.0037	8.09385	10.6908	0.0174557	6.24552	3.56431	0.00914714	-6.62233	2.12623	1.44348
LA1;137	L067-101	B12382	20240529_064244	4	-0.351673	0.0659895	0.589697	42.0556	24.9214	41.9221	24.4815	0.587132	38.4188	23.5843	38.5323	23.8938	10.6555	0.0263947	6.168	3.53599	0.00476264	-6.63941	-1.3005	4.46363
	These highlighted analyses are not included in the summary report but listed here for completeness. The common reasons include: 1) subcycle m <=2; 2) abnormity observed during the extraction or measurement procedure.
Column	Note
2	Name assigned by our lab
3	Assigned analysis number of each replicate by our lab
4	File name in "yyyymmdd_hhmmss" format.
5	Number of sample-working reference gas comparison. For each replicate, usually, the sample is split into m-aliquots (m=3 to 5, depends on sample size), and each aliquot is bracketed by working reference gas measurements, such that one sample aliquot-working reference comparison is called one subcycle.(The standard deviation of each analysis is expected to be around 0.02‰ when the instrument works…
6	∆16O13C18O (similar to ∆47 but not equivalent) raw value compared to the working reference gas.
7,19,22	This is the SD of m-subcycles of this replicate.
8	∆16O13C18O (similar to ∆47 but not equivalent) value in the absolute reference frame (also known as carbonate dioxide equilibrium scale, CDES) construced using water-equlibrated/heated CO2 gases
9	T_low means that the ∆638–T calibration line is constructed using synthetic carbonates grown at 6-70°C.
10,12	Uncertainty using "pooled" standardization approach (see Daëron, 2021, https://doi.org/10.1029/2020GC009592)
11	T_full means that the ∆638–T calibration line is constructed using both synthetic carbonates grown at 6-70°C and high-temperature carbonates prepared at 450-1100°C.
13-17	In analogous to column 8-12 but in I-CEDS reference frame
18	δ16O13C16O raw value compared to the working reference gas, approximately equal to δ13Craw
20	This δ13CVPDB value is given by projecting the δ636raw values into the VPDB reference frame using IAEA values of carbonate standards.
21	δ16O12C18O raw value compared to the working reference gas, approximately equal to δ18Oraw
23	This δ18OVPDB value is given by projecting the δ628raw values into the VPDB reference frame using IAEA values of carbonate standards.
24	The δ16O12C18O of the parent water (VSMOW) from which the carbonate is precipitated, it is calculated based on the measured carbonate δ16O12C18O and measured clumped temperature. NOTE: This is for calcite only, and based on our unpublished fractionation relationship, very similar to Kim and O'Neil 1997 (https://doi.org/10.1016/S0016-7037(97)00169-5). This calibration is based on 6-70°C samples an…
25	Uncertainty of column 15, error on clumped temperature and external SD on δ628VPDB measurement are propagated.

## Sheet: S5_Clumped isotopes_d18Ofluid
Supplementary Data 5
Calculated δ18O-fluid values
Sample name	δ18O-fluid (SMOW)	(+/-)
LA1;3	-8.56636	1,02/0,97
LA1;4	-2.06287	1,57/1,45
LA1;30	-7.43809	2,41/2,16
LA1;144	-1.48423	1,65/1,53
LA4;40	-13.2486	1,4,/1,34
LA1;137	-0.483471	1,35/1,27
LA4;152 core	-11.8323	1,79/1,66
LA4;152 rim	a-13,37	1,93/1,81
Notes
aAveraged from AOM-generated calcite overgrowths of five crystals from sample LA;152

## Sheet: S6_U_Pb_data_and_summary
Supplementary Data 6
Carbonate U-Pb analytical data of reference materials and samples
Spot	Date	Omit	Reason	206Pb cps	207Pb cps	208Pb cps	232Th cps	238U cps	Pb ppm	Th pm	U ppm	238U/206Pb	2s%	207Pb/206Pb	2s%	rho
WC1_1	18/07/2023a			9710.09	1238.28	1950.37	86.2069	238033	0.157314	0.0185518	4.56767	23.3699	3.33877	0.126403	3.06849	-0.043021
WC1_2	18/07/2023a			12205.6	1702.91	2809.84	85.6742	289964	0.22734	0.0185004	5.56692	22.6347	3.21106	0.139442	2.80967	0.178691
WC1_3	18/07/2023a			11063	1236.74	1788.54	58.1897	271527	0.145142	0.0126036	5.21551	23.4067	3.29485	0.111585	3.49485	-0.618796
WC1_4	18/07/2023a			11411.2	1625.28	2654.84	106.039	264632	0.216085	0.0230437	5.08554	22.1037	3.21073	0.142257	3.0334	-0.113378
WC1_5	18/07/2023a			11791.3	1627.14	2668.23	79.1667	280775	0.21784	0.0172666	5.39852	22.6356	3.20038	0.138204	3.08444	0.122436
WC1_6	18/07/2023a			11721.2	1365.49	1948.74	174.86	279178	0.184204	0.0447298	5.48965	22.3855	3.20978	0.117011	3.06434	0.138811
WC1_7	18/07/2023a			10864.3	1360.32	2030.89	70.8333	259123	0.192632	0.0181888	5.09785	22.482	3.17312	0.126196	2.75883	0.0469488
WC1_8	18/07/2023a			8673.55	1136.81	1726.5	51.1364	201759	0.164345	0.0131816	3.97131	21.8654	3.2757	0.131053	2.9861	0.285936
WC1_9	18/07/2023a			10569.7	1682.66	2844.25	125	228738	0.271698	0.0323496	4.50461	20.4539	3.25831	0.160194	3.52246	-0.106293
WC1_10	18/07/2023a			9263.64	1620.39	2845	50.5618	204299	0.272753	0.0131365	4.02537	20.7896	3.20258	0.175715	2.61467	0.227562
WC1_11	18/07/2023a			12663.6	1669.68	2680.75	103.924	309290	0.306934	0.032884	6.23846	23.0131	3.21222	0.132404	2.76592	-0.0159306
WC1_12	18/07/2023a			13903.2	1368.61	1859.06	42.6136	345077	0.213767	0.0135481	6.96372	23.2846	3.26514	0.100672	2.87026	0.0503892
WC1_13	18/07/2023a			10262.4	1208.22	1749.74	82.1629	245778	0.202059	0.0262504	4.96247	22.3912	3.30635	0.11737	3.49986	0.173008
WC1_14	18/07/2023a			9675.54	889.103	965.873	33.0056	243872	0.112022	0.0105923	4.92652	23.3054	3.21652	0.0926872	3.70366	-0.0222617
WC1_15	18/07/2023a			6210.75	682.125	964.134	13.0814	147745	0.112295	0.00422002	2.98624	22.3308	3.48301	0.109288	3.88058	-0.0246817
WC1_1	18/07/2023b			39040.5	4062.51	5546.95	76.556	950500	0.160509	0.0108994	4.79453	21.8918	2.11553	0.104379	2.19165	-0.0381678
WC1_2	18/07/2023b			38601	4714.83	7176.77	111.188	948193	0.207905	0.01583	4.7925	22.1294	2.15559	0.122527	1.49132	0.264579
WC1_3	18/07/2023b			42579.9	5460.43	8463.32	277.551	1.05803e+06	0.245452	0.0395152	5.35853	22.4475	2.25464	0.128253	1.8716	0.071707
WC1_4	18/07/2023b			41279.5	5136.78	7598.57	159.649	1.02619e+06	0.220637	0.0227293	5.20767	22.4245	2.11799	0.127264	7.7821	-0.0726799
WC1_5	18/07/2023b			36624.7	4087.04	5955.66	138.205	937178	0.173123	0.0196762	4.76562	23.1568	2.15925	0.112022	1.72862	0.0867265
WC1_6	18/07/2023b			36154.8	4417.11	6451.92	129.244	916667	0.198722	0.0183974	5.17315	22.5688	2.15691	0.122107	1.50549	0.0364792
WC1_7	18/07/2023b			35589.4	4719.54	7567.66	176.294	894491	0.233373	0.0250948	5.05922	22.3333	2.1541	0.133234	1.65374	-0.0835834
WC1_8	18/07/2023b			37561.5	4822.18	7566.39	145.033	945568	0.233615	0.0206448	5.36017	22.3707	2.14352	0.128415	1.42029	-0.124009
WC1_9	18/07/2023b			34591.6	4061.5	6303.87	105.608	892347	0.194868	0.0150327	5.06985	23.0083	2.09319	0.117421	1.43878	0.408461
WC1_10	18/07/2023b			29459.8	2983.82	3865.05	29.3126	783308	0.119626	0.00417249	4.46045	23.6322	2.11161	0.101268	1.82372	0.173706
WC1_11	18/07/2023b			33132.6	4442.18	7000.91	188.068	825391	0.232904	0.0267654	5.39579	21.9413	2.1857	0.133096	1.37446	-0.247843
WC1_12	18/07/2023b			31216.8	3963.49	6335.34	168.561	808072	0.211039	0.023989	5.29616	22.7519	2.12825	0.127145	1.58291	0.0102273
WC1_13	18/07/2023b			29079.7	3691.21	5750	114.691	755482	0.191792	0.0163224	4.96433	22.8003	2.12216	0.127096	1.58899	0.369629
WC1_14	18/07/2023b			26911.8	3731.19	6024.99	145.938	670397	0.201225	0.0207692	4.41667	21.8552	2.15038	0.138612	1.36925	0.18801
WC1_15	18/07/2023b			28607.2	3482.63	5240.18	141.668	738771	0.175243	0.0201615	4.87998	22.6656	2.12001	0.12145	2.0815	-0.355682
WC1_1	2023-07-19			65295.7	9496.81	15959.3	241.508	1.51388e+06	0.274237	0.0390235	5.87673	21.8767	2.28549	0.144735	1.13852	-0.278076
WC1_2	2023-07-19			57937.5	7986.51	13241.9	109.486	1.39474e+06	0.227492	0.0175694	5.41524	22.7237	2.28476	0.138129	1.30254	-0.0660599
WC1_3	2023-07-19			59878.2	7774.03	12195.7	203.586	1.4029e+06	0.209474	0.0324285	5.44794	22.1594	2.2779	0.130165	1.23794	-0.382894
WC1_4	2023-07-19			46651.1	6918.15	11937.7	125.629	1.03952e+06	0.204998	0.0198725	4.03757	20.9228	2.33927	0.148452	1.32432	-0.402672
WC1_5	2023-07-19			55400.5	7600.18	12421.9	151.923	1.26661e+06	0.213266	0.0238627	4.92051	21.5162	2.35866	0.137106	1.15295	-0.0839324
WC1_6	2023-07-19			51704	6553.72	10321.7	107.164	1.22921e+06	0.175331	0.0125311	4.81902	22.5134	2.3416	0.127364	1.3279	0.507745
WC1_7	2023-07-19			49143.5	6608.96	10822.3	129.181	1.15118e+06	0.183794	0.0150252	4.51394	22.0505	2.34403	0.134941	1.2177	0.0403828
WC1_8	2023-07-19			58387.5	7300.73	11305.6	207.785	1.40448e+06	0.191961	0.0240438	5.50821	22.7392	2.29079	0.125404	1.15217	-0.0424497
WC1_9	2023-07-19			42336.9	5943.35	9758.03	240.088	976246	0.165649	0.0276379	3.82943	21.766	2.3322	0.140415	1.17565	0.0374517
WC1_10	2023-07-19			56292.7	7221.1	11059.9	171.777	1.34109e+06	0.185423	0.0152312	5.31843	22.4987	2.28088	0.127875	1.33371	-0.216659
WC1_11	2023-07-19			51521.1	6447.38	10008.1	210.576	1.245e+06	0.167752	0.0185971	4.93832	22.7353	2.27345	0.125184	1.31052	0.213775
WC1_12	2023-07-19			57985.5	7351.15	11608.5	197.935	1.40573e+06	0.194536	0.0174132	5.57687	22.836	2.35451	0.126674	1.24889	-0.431321
WC1_13	2023-07-19			49888.3	6678.5	10656.4	123.481	1.20177e+06	0.178543	0.0108201	4.76864	22.6617	2.26411	0.13391	1.25571	0.546271
WC1_14	2023-07-19			53591.9	6857.16	10662.8	166.555	1.27826e+06	0.176953	0.0124126	5.11573	22.432	2.25846	0.127789	1.20076	0.0861759
WC1_15	2023-07-19			50029.6	6444.43	9814.23	158.916	1.23106e+06	0.162836	0.0118024	4.92779	23.1242	2.28822	0.128576	1.02137	0.153173
WC1_16	2023-07-19			51607.7	6750.03	10847.1	171.415	1.23787e+06	0.179936	0.0126887	4.95597	22.539	2.27931	0.13061	1.13033	0.251443
WC1_16	2023-07-19			51607.7	6750.03	10847.1	171.415	1.23787e+06	0.179936	0.0126887	4.95597	22.539	2.27931	0.13061	1.13033	0.251443
WC1_17	2023-07-19			48519.2	7499.56	12889.6	574.176	1.1031e+06	0.210649	0.0344063	4.47737	21.298	2.29584	0.154294	1.20939	0.0210413
WC1_18	2023-07-19			54446.6	7762.55	12693.8	262.507	1.29454e+06	0.207406	0.0156888	5.25543	22.3311	2.39241	0.14249	2.07343	-0.657804
WC1_19	2023-07-19			49331	7329.02	12596.2	264.071	1.13423e+06	0.205769	0.015741	4.6055	21.6319	2.38825	0.149004	1.64346	-0.725726
WC1_20	2023-07-19			57829.8	8515.77	14236.2	411.798	1.33702e+06	0.232512	0.0244831	5.42998	21.7222	2.38785	0.147258	1.72108	-0.296747
WC1_1	2024-06-12			30904.1	1892.7	951.93	67.0734	1.01668e+06	0.156258	0.0144026	4.19282	24.5185	2.11197	0.0612036	2.51705	0.0313074
WC1_2	2024-06-12			29933.3	1961.82	1301.05	42.1711	976966	0.213755	0.00900413	4.0389	24.3967	2.08036	0.0648702	3.36417	0.12324
WC1_3	2024-06-12			60980.7	3718.56	1724.95	56.6037	2.00027e+06	0.28365	0.01201	8.28839	24.5323	2.14681	0.0614151	4.3743	-0.414565
WC1_4	2024-06-12			34428.1	2184.8	1083.04	134.391	1.13659e+06	0.17825	0.0283401	4.72117	24.5114	2.10695	0.0644557	5.91994	-0.128648
WC1_5	2024-06-12			36821.3	2536.47	2166.23	152.907	1.19226e+06	0.35685	0.0320639	4.9641	24.0911	2.14907	0.0694159	3.57634	-0.367771
WC1_6	2024-06-12			33280.2	2054.51	1106.87	175.372	1.08118e+06	0.182496	0.0365542	4.51276	24.2641	2.11702	0.0617971	2.74952	0.0535615
WC1_7	2024-06-12			29896.8	1911.15	931.206	131.345	975732	0.153663	0.0272161	4.08223	24.2835	2.11522	0.0640044	5.08326	-0.338926
WC1_8	2024-06-12			44923.5	2723.33	1309.6	67.7848	1.46048e+06	0.216293	0.0139673	6.12468	24.1503	2.09637	0.061162	2.36827	-0.0835613
WC1_9	2024-06-12			27134.4	1840.27	1176.04	122.116	908585	0.210448	0.0166668	4.83496	24.3515	2.13154	0.0670391	9.58433	-0.636059
WC1_10	2024-06-12			23777	1548.1	907.754	144.181	796400	0.162601	0.0195998	4.25129	24.1439	2.23543	0.0656176	2.48029	-0.210007
WC1_11	2024-06-12			38811.3	2355.34	837.351	28.7496	1.33336e+06	0.150127	0.00389396	7.13901	24.8459	2.06869	0.0608974	2.08703	-0.0993925
WC1_12	2024-06-12			23441.4	1499.27	797.804	99.1494	791746	0.143171	0.0133786	4.2521	24.4604	2.10493	0.063679	2.64366	-0.123749
WC1_13	2024-06-12			23712	1445.53	517.707	76.3671	811273	0.0929974	0.010264	4.37075	24.686	2.12651	0.0613073	1.94053	0.0518723
WC1_14	2024-06-12			24265	1544.91	800.788	163.29	818358	0.143986	0.0218681	4.42262	24.2867	2.1917	0.0635014	2.63612	0.153729
WC1_15	2024-06-12			20425.9	1368.75	838.563	138.737	683661	0.150915	0.0185078	3.70609	24.1935	2.18698	0.0668171	2.89136	0.0563736
WC1_16	2024-06-12			21164.5	1415.94	881.477	275.506	730040	0.158794	0.0366044	3.96989	24.888	2.15233	0.0671384	2.84037	-0.00651927
WC1_17	2024-06-12			23582.8	1827.99	1996.23	174.914	783437	0.381115	0.0190432	5.22363	23.652	2.08911	0.0776037	5.82309	-0.666918
WC1_18	2024-06-12			22253.4	1474.87	995.865	157.824	758702	0.19032	0.0171288	5.07816	24.1209	2.10441	0.0664993	3.29724	-0.0664815
WC1_19	2024-06-12			24051.7	1688.64	1282.9	192.561	830016	0.245417	0.0208365	5.57682	24.2993	2.28019	0.0696153	5.67184	-0.257293
WC1_20	2024-06-12			22619.5	1413.27	659.681	112.591	798067	0.126319	0.0121465	5.38202	24.9034	2.12698	0.0629611	2.6454	-0.314028
WC1_21	2024-06-12			22408.8	1560	1222.97	133.834	766009	0.234416	0.0143958	5.18664	24.3978	2.17434	0.0690249	5.77773	-0.771394
WC1_22	2024-06-12			24784	1747.31	1407.71	412.281	859897	0.270104	0.0442163	5.84403	24.4549	2.1254	0.0702966	3.83224	-0.26974
DuffBrown_1	18/07/2023a			16494.5	4598.29	10816.1	709.057	1.12701e+06	0.88572	0.155119	21.6797	65.2941	3.47845	0.27751	2.28735	-0.542277
DuffBrown_2	18/07/2023a			12872.4	3813.23	8966.15	611.808	850393	0.736495	0.134285	16.3666	62.5561	3.46106	0.296237	2.13555	-0.47735
DuffBrown_3	18/07/2023a			11690.4	3846.56	9173.18	477.127	729897	0.755708	0.105064	14.0544	57.55	5.17722	0.332001	4.78663	-0.817193
DuffBrown_4	18/07/2023a			13555.7	3511.64	7960.83	834.526	955424	0.657912	0.184413	18.4063	67.0343	3.37079	0.262232	2.45026	-0.502202
DuffBrown_5	18/07/2023a			13432.3	3270.83	7507.92	621.333	961600	0.622347	0.137737	18.5344	68.55	3.46437	0.248177	2.44476	-0.307414
DuffBrown_6	18/07/2023a			14760.6	6570.44	16527.7	526.39	622116	1.58996	0.137312	12.2642	39.5476	4.89841	0.439138	2.86214	-0.765222
DuffBrown_7	18/07/2023a			10414.7	4089.34	9963.34	424.861	539964	0.96201	0.111237	10.6499	48.2095	4.33584	0.393665	2.70839	-0.688661
DuffBrown_8	18/07/2023a			11104.7	5020.05	13449.4	144.785	418784	1.30347	0.0380495	8.26369	29.2039	13.7906	0.465545	4.16067	-0.912394
DuffBrown_9	18/07/2023a			13140.1	3584.7	8376.15	687.736	919518	0.814577	0.181533	18.1545	65.6787	3.45806	0.275296	2.20248	-0.177787
DuffBrown_10	18/07/2023a			13228.6	3485.7	8172.01	638.814	946427	0.797534	0.169279	18.6949	67.4635	3.28186	0.265987	2.12227	0.325399
DuffBrown_11	18/07/2023a			14914.6	4431.44	10564.4	550.428	968003	1.23575	0.178462	19.5755	60.4142	4.03238	0.295313	3.14165	-0.636472
DuffBrown_12	18/07/2023a			9398.65	4769.2	12038.6	107.244	306121	1.41471	0.0349291	6.19348	26.1806	8.13915	0.505505	3.61931	-0.872317
DuffBrown_13	18/07/2023a			11351.4	3157.33	7362.05	416.433	794272	0.868793	0.136326	16.0787	65.4253	3.33228	0.278545	2.15497	-0.356032
DuffBrown_14	18/07/2023a			12915.7	3247.27	7487.32	606.979	921427	0.887459	0.199675	18.6625	66.813	3.37795	0.256389	2.45694	-0.253464
DuffBrown_15	18/07/2023a			15655.3	4574.13	10566.4	822.45	1.02505e+06	1.25784	0.271908	20.7722	61.4222	3.72793	0.292311	2.39655	-0.215106
DuffBrown_1	18/07/2023b			58880.9	15058.2	34827.4	2457.03	4.18195e+06	1.01354	0.349806	21.3079	63.7786	2.17341	0.256614	1.31402	0.239795
DuffBrown_2	18/07/2023b			46851.8	17842.3	44387.4	1912.28	2.4395e+06	1.29326	0.27225	12.4555	46.8976	2.47658	0.384502	1.29286	0.0644019
DuffBrown_3	18/07/2023b			50678.1	15081.2	35814.3	2388.68	3.40306e+06	1.04465	0.340072	17.4094	60.2912	2.1589	0.298053	1.30943	0.0292975
DuffBrown_4	18/07/2023b			50523.5	14314.8	33198.9	2344.14	3.61169e+06	0.969478	0.333731	18.5137	63.9038	2.22431	0.282438	1.07466	-0.531118
DuffBrown_5	18/07/2023b			60887.9	19729.4	47557.1	2552.96	3.8765e+06	1.39032	0.363459	19.9122	57.6437	8.31515	0.294936	4.60834	-0.976615
DuffBrown_6	18/07/2023b			57778.3	22175.5	54797.9	1827.82	3.09475e+06	1.69818	0.260179	17.6625	46.9636	3.69057	0.381992	2.52295	-0.879333
DuffBrown_7	18/07/2023b			58859.8	17445.1	40718	2771.17	4.08183e+06	1.26334	0.394458	23.3485	61.7016	2.45577	0.294447	1.67252	-0.662216
DuffBrown_8	18/07/2023b			40211.6	16860.8	42369.9	1573.36	1.91955e+06	1.31615	0.223957	11.0047	42.4157	2.70542	0.423571	1.81796	-0.772381
DuffBrown_9	18/07/2023b			41340.1	13653.7	33085.3	1525.42	2.64074e+06	1.02899	0.217132	15.1742	56.4603	2.94359	0.330662	2.72981	-0.828387
DuffBrown_10	18/07/2023b			49746.3	16220.7	38120.3	2449.37	3.36147e+06	1.18703	0.348649	19.3593	59.9319	6.26196	0.29989	3.24711	-0.972004
DuffBrown_11	18/07/2023b			35824.6	14682.4	35504.3	1092.95	1.82807e+06	1.18896	0.155544	12.1069	44.7326	2.88208	0.408543	1.83516	-0.664351
DuffBrown_12	18/07/2023b			39359.6	12776.7	30927.8	1604.42	2.5565e+06	1.03707	0.228331	16.9767	56.9874	2.21827	0.325063	1.37669	-0.409902
DuffBrown_13	18/07/2023b			41918.4	15979.2	39542.1	1753.62	2.3951e+06	1.32768	0.249564	15.9459	49.2873	2.80656	0.385228	1.65545	-0.707834
DuffBrown_14	18/07/2023b			46450.9	17014.2	41601.2	2174.99	2.70205e+06	1.39866	0.309529	18.0375	51.1532	2.32543	0.365409	1.25467	-0.538875
DuffBrown_15	18/07/2023b			42465	15546.4	37863.6	2098.18	2.51615e+06	1.27472	0.298598	16.8417	51.6139	2.67312	0.366682	1.61518	-0.755151
DuffBrown_1	2023-07-19			61141.3	19442.1	45165.8	1671.3	3.95905e+06	0.74214	0.10764	15.9889	60.5957	2.90253	0.307986	2.47782	-0.459099
DuffBrown_2	2023-07-19			72944.2	18841.5	43103.9	2761.3	5.29747e+06	0.708112	0.177338	21.3983	68.0561	2.58965	0.259585	1.30285	-0.0363492
DuffBrown_3	2023-07-19			61998	18123.2	42814.2	1716.8	4.13206e+06	0.703207	0.109947	16.6939	62.3854	2.59783	0.293045	1.78602	-0.675307
DuffBrown_4	2023-07-19			67339.4	17644.5	40539.4	2470.24	4.73905e+06	0.665707	0.157745	19.15	66.8427	2.50693	0.262923	1.10772	-0.22382
DuffBrown_5	2023-07-19			74818.6	19868.4	45288.1	2805.08	5.39685e+06	0.743532	0.178615	21.8122	67.7575	3.1776	0.265538	1.79481	-0.420973
DuffBrown_6	2023-07-19			74169.4	20782.9	47114	2604.4	5.19635e+06	0.773347	0.165375	21.0059	65.9055	2.49325	0.279121	1.309	0.0463523
DuffBrown_7	2023-07-19			74081.1	19105.6	43979.4	2821.9	5.50571e+06	0.721742	0.178672	22.2608	69.255	3.20691	0.258352	1.23846	0.00923046
DuffBrown_8	2023-07-19			68183.3	18071.9	41108.8	2610.97	4.88633e+06	0.674494	0.164856	19.7603	67.2082	2.54107	0.265674	1.36363	-0.4392
DuffBrown_9	2023-07-19			68531.9	18178.4	42560.5	2676.9	4.98724e+06	0.698164	0.168541	20.1723	68.1978	2.74763	0.265974	1.03862	-0.0184223
DuffBrown_10	2023-07-19			72294.9	19416.4	44623	2856.65	5.33954e+06	0.731847	0.179354	21.6013	68.9618	2.88353	0.268125	1.1459	0.159544
DuffBrown_11	2023-07-19			68323.7	18929.2	44092.8	3202.98	4.78281e+06	0.717546	0.182025	19.49	65.4287	2.39657	0.276221	1.23591	-0.300122
DuffBrown_12	2023-07-19			68882.2	19743.7	46122.1	3099.31	4.65304e+06	0.750422	0.175704	18.9648	63.1813	2.37035	0.287552	1.32659	-0.326592
DuffBrown_13	2023-07-19			73222.8	19962.7	45375.8	3273.77	5.13441e+06	0.738128	0.185135	20.9307	65.6142	2.78028	0.273466	1.34329	-0.156079
DuffBrown_14	2023-07-19			70297.5	19432.3	45233.2	3304.79	4.97352e+06	0.735659	0.186427	20.2787	66.4421	2.60518	0.276564	1.205	-0.183656
DuffBrown_15	2023-07-19			73208.8	20315.8	46738.2	3660.72	5.26009e+06	0.759973	0.205978	21.4514	66.8709	2.64969	0.277718	0.964792	-0.266356
DuffBrown_16	2023-07-19			74965.3	20800.8	48352.4	3413.57	5.07577e+06	0.786057	0.191577	20.7039	63.5186	2.59756	0.277947	1.1711	-0.596205
DuffBrown_1	2024-06-12			61176.3	18977.1	51217.1	6694.43	4.62253e+06	8.46692	1.37096	19.4355	56.5917	2.2005	0.311222	1.24165	-0.312323
DuffBrown_2	2024-06-12			58109.9	17831.2	47324.2	6345.23	4.4957e+06	7.83026	1.29206	18.9485	57.8079	2.40012	0.308098	1.58074	-0.712755
DuffBrown_3	2024-06-12			44026.4	17547.5	48948	2998.12	2.70511e+06	8.10593	0.606982	11.4288	46.4212	3.11747	0.398957	1.47553	-0.819861
DuffBrown_4	2024-06-12			57649.4	21955.5	59809.9	4474.74	3.86091e+06	9.9137	0.900788	16.352	49.3848	2.11192	0.379735	1.32025	-0.436103
DuffBrown_5	2024-06-12			39937.8	11437.7	30503.1	2756.13	3.33771e+06	5.06063	0.551553	14.1725	62.0551	2.22687	0.287479	1.24015	-0.654427
DuffBrown_6	2024-06-12			44061.3	13198.3	35150.7	2760.14	3.57555e+06	5.83682	0.549211	15.2197	60.5377	2.14387	0.298962	1.09926	-0.124063
DuffBrown_7	2024-06-12			35395.6	11092.7	29703.3	2326.83	2.86478e+06	4.93658	0.460474	12.2234	59.8726	2.18258	0.315541	1.65334	-0.328603
DuffBrown_8	2024-06-12			127500	73612.7	214586	1587.15	2.89562e+06	35.6967	0.312342	12.3862	17.1368	7.49933	0.567411	1.74938	-0.94113
DuffBrown_9	2024-06-12			33513.6	11055.1	30972.1	2539.98	2.68845e+06	5.58535	0.336222	14.6689	57.8383	2.32386	0.334533	1.48042	-0.246605
DuffBrown_10	2024-06-12			33278.4	10415.9	28619.4	2958.2	2.75876e+06	5.16609	0.390079	15.1007	59.815	2.13184	0.316299	1.09173	-0.215345
DuffBrown_11	2024-06-12			35273	10654	28900.5	3701.15	3.02878e+06	5.22187	0.486238	16.6311	61.6099	2.28582	0.305127	1.53824	-0.767337
DuffBrown_12	2024-06-12			30854.7	9225.89	24469.6	4308.39	2.69291e+06	4.42539	0.563979	14.8334	63.5084	2.28006	0.294615	1.67837	-0.0986807
DuffBrown_13	2024-06-12			31767.2	9258.59	25213	4778.02	2.75733e+06	4.5643	0.623115	15.2368	62.7382	2.1517	0.294932	1.17492	-0.359614
DuffBrown_14	2024-06-12			34258.4	10410.4	27885.3	3632.8	2.95556e+06	5.05303	0.471998	16.3857	61.9769	2.29567	0.303106	1.25498	-0.529931
DuffBrown_15	2024-06-12			26688.3	8553	23525.9	2973.81	2.23075e+06	4.26723	0.384963	12.4577	60.0283	2.19299	0.320418	1.27235	-0.335438
DuffBrown_16	2024-06-12			31474.1	10404.1	28904.3	4579.18	2.58987e+06	5.24779	0.590626	14.4506	58.7364	2.25949	0.329536	1.44833	-0.716032
91500_1	18/07/2023a			693727	51662.4	75931.8	1.04837e+06	4.18958e+06	6.05221	222.751	80.236	5.81544	3.44529	0.0746245	0.671756	0.460216
91500_2	18/07/2023a			664327	49565.7	73466.1	1.10122e+06	3.99156e+06	5.87566	234.83	76.4868	5.8408	3.01957	0.0746076	0.650718	0.380685
91500_3	18/07/2023a			682592	51068.8	75934.1	1.12243e+06	4.1287e+06	6.09007	240.081	79.1513	5.83687	3.01993	0.0747297	0.473225	0.322477
91500_4	18/07/2023a			705836	53016.1	79000.7	1.09893e+06	4.3268e+06	6.35314	235.753	82.986	5.89177	3.07566	0.075084	0.770433	0.25572
91500_5	18/07/2023a			673126	50423.2	74433.2	1.12476e+06	3.99744e+06	6.94033	283.476	78.4493	5.71168	3.02317	0.0749652	0.513563	-0.260612
91500_6	18/07/2023a			668707	50302.1	74039.9	1.12186e+06	3.97015e+06	6.92773	283.826	77.9532	5.7012	3.02729	0.0752425	0.563923	0.198819
91500_7	18/07/2023a			670549	50355.3	74532.5	1.13239e+06	3.9835e+06	6.99799	287.578	78.2544	5.71168	3.03043	0.075087	0.694528	0.12026
91500_8	18/07/2023a			666242	49703.1	73980.5	1.12683e+06	3.9335e+06	6.97073	287.278	77.3117	5.68293	3.02912	0.0746049	0.606833	0.10318
91500_9	18/07/2023a			674294	50575.1	75001	1.1323e+06	4.05125e+06	8.44733	351.783	81.5491	5.72784	3.03274	0.0750125	0.624838	0.176951
91500_10	18/07/2023a			703811	52645.4	77625.8	1.13937e+06	4.24324e+06	8.77522	355.458	85.4523	5.67193	3.10183	0.074799	0.582201	0.117781
91500_11	18/07/2023a			696069	52073.5	77462.4	1.11882e+06	4.22079e+06	8.7932	350.679	85.0439	5.67786	3.09181	0.0746635	0.508718	0.155866
91500_12	18/07/2023a			712369	53313.9	78860.7	1.13088e+06	4.29156e+06	8.98973	356.14	86.5146	5.64734	3.07214	0.0749366	0.597132	0.400354
91500_1	18/07/2023b			2.83524e+06	211432	312440	4.44193e+06	1.89379e+07	8.99961	632.415	94.766	6.0022	2.26629	0.0747129	0.404237	0.135419
91500_2	18/07/2023b			2.89956e+06	216904	320387	4.58034e+06	1.9269e+07	9.23897	652.118	96.6135	5.96186	2.20174	0.0748097	0.402631	0.0712626
91500_3	18/07/2023b			2.86077e+06	214615	316237	4.51445e+06	1.92257e+07	9.12963	642.735	96.5877	6.02922	2.21081	0.0750279	0.423648	0.13638
91500_4	18/07/2023b			2.86423e+06	214410	315935	4.60382e+06	1.9397e+07	9.13135	655.456	97.6438	6.07423	2.20724	0.0748613	0.405065	0.0913908
91500_5	18/07/2023b			2.47591e+06	185243	272064	4.311e+06	1.63993e+07	8.33887	613.664	91.7188	5.87997	2.19087	0.0748154	0.412662	0.188485
91500_6	18/07/2023b			2.57058e+06	192523	284359	4.41779e+06	1.71936e+07	8.72625	628.863	96.3746	5.93366	2.2314	0.0748952	0.389112	0.0562334
91500_7	18/07/2023b			2.43859e+06	182996	269155	4.14709e+06	1.62812e+07	8.26973	590.327	91.4645	5.91813	2.30918	0.0750429	0.411023	0.216841
91500_8	18/07/2023b			2.48774e+06	186473	275416	4.25662e+06	1.66233e+07	8.47236	605.917	93.5953	5.92122	2.16399	0.0749738	0.414596	-0.020336
91500_9	18/07/2023b			2.09692e+06	156994	228419	3.80754e+06	1.43515e+07	7.55917	541.886	92.8504	6.00457	2.14444	0.0749081	0.388316	0.101138
91500_10	18/07/2023b			2.05319e+06	153863	224303	3.7165e+06	1.40306e+07	7.43257	528.927	91.006	5.99345	2.17714	0.0749448	0.398771	0.0287026
91500_11	18/07/2023b			2.13792e+06	159998	236151	3.9891e+06	1.46397e+07	7.83545	567.722	95.2027	6.00514	2.18283	0.0748459	0.426725	-0.0113125
91500_12	18/07/2023b			2.20116e+06	164459	244061	4.05974e+06	1.5021e+07	8.10857	577.773	97.9361	5.9802	2.22985	0.0747221	0.390208	-0.0374629
91500_1	2023-07-19			3.77432e+06	282742	415533	4.63515e+06	2.50223e+07	7.14657	771.204	97.0618	6.24067	2.38233	0.0749225	0.355457	0.110208
91500_2	2023-07-19			3.76828e+06	282732	414405	4.66287e+06	2.47306e+07	7.12563	770.158	95.948	6.17625	2.35673	0.0749992	0.345473	0.150495
91500_3	2023-07-19			3.75046e+06	281074	413094	4.60018e+06	2.46244e+07	7.10153	754.217	95.5538	6.17507	2.37485	0.0749172	0.341258	0.0703631
91500_4	2023-07-19			3.74318e+06	280179	411374	4.66159e+06	2.46671e+07	7.0704	758.742	95.7373	6.20382	2.41127	0.0748558	0.310775	0.166899
91500_5	2023-07-19			3.73981e+06	280643	408934	4.4455e+06	2.41129e+07	6.95243	530.852	94.4616	6.08451	2.35463	0.0750557	0.366771	0.0573603
91500_6	2023-07-19			3.62087e+06	271349	396413	4.39729e+06	2.33586e+07	6.73811	522.321	91.5236	6.06936	2.33127	0.0749162	0.349418	0.286589
91500_7	2023-07-19			3.67926e+06	275557	401837	4.61415e+06	2.40131e+07	6.82884	545.209	94.1055	6.13857	2.38772	0.0748685	0.308325	0.0157503
91500_8	2023-07-19			3.82363e+06	286043	420802	4.96412e+06	2.50687e+07	7.14958	583.476	98.2606	6.16843	2.35059	0.0748001	0.280608	0.233531
91500_9	2023-07-19			3.53224e+06	264232	384272	4.73105e+06	2.29894e+07	6.44793	426.226	91.101	6.10925	2.40432	0.07481	0.308143	0.0871515
91500_10	2023-07-19			3.61382e+06	270338	395749	4.95529e+06	2.37478e+07	6.63911	444.665	94.124	6.16583	2.41152	0.0748485	0.302758	0.0194272
91500_11	2023-07-19			3.56204e+06	266023	388551	4.85229e+06	2.35362e+07	6.51696	433.696	93.3028	6.19868	2.47842	0.0746868	0.318048	0.186584
91500_12	2023-07-19			3.68049e+06	275655	404613	5.14008e+06	2.46691e+07	6.78492	457.611	97.8123	6.2933	2.4379	0.0748533	0.3133	0.00968511
91500_13	2023-07-19			3.62401e+06	271527	398131	5.09603e+06	2.3921e+07	6.61131	383.589	95.6795	6.1795	2.42974	0.0749421	0.322096	-0.133296
91500_14	2023-07-19			3.60875e+06	269393	397444	4.97161e+06	2.39072e+07	6.59852	372.977	95.6423	6.20399	2.48558	0.0746238	0.287905	0.156393
91500_15	2023-07-19			3.58521e+06	268024	393882	5.08521e+06	2.36761e+07	6.53799	380.232	94.7359	6.19228	2.40124	0.0747717	0.332209	-0.132779
91500_16	2023-07-19			3.30371e+06	247518	359909	4.65265e+06	2.1909e+07	5.87694	275.878	88.9955	6.21315	2.35735	0.0749348	0.315215	0.0471877
91500_17	2023-07-19			3.50804e+06	262992	385694	4.9441e+06	2.32637e+07	6.29667	292.379	94.5168	6.20384	2.41549	0.0749828	0.316229	-0.106305
91500_18	2023-07-19			3.02563e+06	226310	322875	4.15137e+06	2.0023e+07	5.27002	244.852	81.3662	6.19631	2.3772	0.0748067	0.328646	-0.064526
91500_19	2023-07-19			3.3714e+06	253113	369423	4.79396e+06	2.2133e+07	6.02853	282.005	89.9577	6.14296	2.40474	0.0751244	0.335411	-0.13997
NIST612_1	2024-06-12			1.60938e+06	1.46358e+06	3.82315e+06	4.83644e+06	9.88119e+06	625.327	1065.37	40.3555	4.58895	2.10388	0.909517	0.464937	0.524319
NIST612_2	2024-06-12			1.6357e+06	1.48329e+06	3.88606e+06	4.85927e+06	9.89559e+06	636.175	1063.72	40.5112	4.53963	2.08405	0.906801	0.452302	0.17697
NIST612_3	2024-06-12			1.28304e+06	1.16524e+06	3.07622e+06	4.43922e+06	7.61423e+06	504.039	965.843	31.2449	4.42871	2.08487	0.908309	0.439173	0.364813
NIST612_4	2024-06-12			1.32387e+06	1.20001e+06	3.1746e+06	4.51673e+06	7.87769e+06	520.61	976.775	32.4019	4.43652	2.07872	0.906593	0.447274	-0.137731
NIST612_5	2024-06-12			1.21654e+06	1.118e+06	3.04467e+06	4.49825e+06	7.08189e+06	553.413	577.682	39.6636	4.07909	2.82107	0.909263	0.455049	0.343356
NIST612_6	2024-06-12			1.21984e+06	1.10574e+06	3.00532e+06	4.33344e+06	6.74328e+06	546.792	554.51	37.8889	3.87196	3.24012	0.906201	0.454535	0.285804
NIST612_7	2024-06-12			1.16144e+06	1.04973e+06	2.86039e+06	4.11705e+06	6.24492e+06	520.932	524.921	35.2024	3.69767	3.07256	0.903945	0.453535	-0.108205
NIST612_8	2024-06-12			1.17886e+06	1.06431e+06	2.89683e+06	4.22962e+06	6.41119e+06	528.069	537.365	36.2567	3.80446	3.26652	0.902089	0.452054	0.304593
NIST612_9	2024-06-12			992868	907270	2.51534e+06	3.72238e+06	5.40157e+06	478.21	410.472	35.4494	3.74131	3.03035	0.913153	0.461919	0.538258
NIST612_10	2024-06-12			1.03439e+06	938351	2.59371e+06	3.9402e+06	5.89787e+06	493.61	433.138	38.8542	3.95091	2.81904	0.90713	0.448812	0.0747099
NIST612_11	2024-06-12			1.02361e+06	929199	2.57329e+06	3.92775e+06	5.76322e+06	490.214	430.449	38.1103	3.91563	2.91113	0.908689	0.481382	-0.384114
NIST612_12	2024-06-12			941217	851839	2.35906e+06	3.59551e+06	4.6405e+06	449.861	392.821	30.8056	3.48866	2.09365	0.905909	0.45661	0.0243228
LA1;137_Grain1_01	2023-07-19			2762.85	475.518	968.608	21199.9	257160	0.0164392	2.42833	1.00893	87.1496	2.90307	0.169915	4.48984	0.483108
LA1;137_Grain1_02	2023-07-19			3065.28	379.379	589.961	6901.83	295582	0.0100105	0.786104	1.15991	91.0607	2.67237	0.127182	5.28939	0.367647
LA1;137_Grain1_03	2023-07-19			3241.07	374.62	552.939	5488.6	320923	0.00938035	0.621962	1.25958	92.9699	2.72084	0.116894	4.79801	0.0534661
LA1;137_Grain1_04	2023-07-19			2673.57	438.374	820.144	9911.22	249269	0.0139104	1.11869	0.978517	87.5354	2.92691	0.16524	4.49864	0.190755
LA1;137_Grain1_05	2023-07-19			2849.42	582.946	1232.24	21817.9	261886	0.0208953	2.44813	1.02825	86.8722	2.80074	0.209536	5.56429	0.333141
LA1;137_Grain1_06	2024-01-05			3231.24	256.179	483.666	13781.4	354285	0.0371877	1.0776	2.64616	98.9433	4.06289	0.0821356	13.5656	0.243874
LA1;137_Grain1_07	2024-01-05			2045.25	182.803	513.304	10371.5	213285	0.0391202	0.784625	1.59086	98.1044	3.29184	0.0915576	15.4205	-0.376356
LA1;137_Grain1_08	2024-01-05			3247.93	237.649	610.085	11078	351832	0.0461388	0.815025	2.62147	101.867	2.77835	0.0758598	11.3244	-0.0232996
LA1;137_Grain1_09	2024-01-05			2272.24	347.716	872.225	19442.1	227961	0.0654977	1.39678	1.69666	95.1872	3.02509	0.141731	8.52374	-0.342447
LA1;137_Grain1_10	2024-01-05			1710.73	231.347	745.672	14779.2	172316	0.0555504	1.03137	1.28099	94.4777	3.73918	0.140496	10.7536	0.301564
LA1;137_Grain1_11	2024-01-05			1583.48	237.418	660.813	16609.8	158772	0.0488828	1.13094	1.17903	94.2558	3.08045	0.153353	8.50719	0.399031
LA1;137_Grain1_12	2024-01-05			1631.81	416.953	733.998	14855.4	154087	0.0539146	0.986466	1.14294	87.8984	3.64339	0.220213	13.4665	-0.313542
LA1;137_Grain1_13	2024-01-05			1920.83	315.781	730.587	21349.9	192504	0.0532453	1.38372	1.42626	94.3668	3.46652	0.167525	8.22115	0.294244
LA1;137_Grain3_06	2024-01-05	Y	large uncertainty	102.088	84.4572	280.177	12.9683	3266	0.0194251	0.000719298	0.0240086	31.1551	53.3656	0.702558	68.2241	0.0563813
LA1;137_Grain3_07	2024-01-05	Y	large uncertainty	103.659	78.2321	321.996	6.49907	3246.99	0.0221719	0.000353459	0.0238429	29.3334	24.2057	0.761613	62.888	0.712169
LA1;137_Grain3_09	2024-01-05	Y	large uncertainty	121.342	86.7441	111.66	11.4888	3093.22	0.00759371	0.00060261	0.0226667	23.2679	43.4913	1.07109	77.1386	0.931287
LA1;137_Grain3_11	2024-01-05	Y	large uncertainty	406.417	311.815	1017.7	12.9133	4365.51	0.0683946	0.000655211	0.0319267	12.9341	50.272	0.794968	35.7661	0.801487
LA1;137_Grain3_14	2024-01-05	Y	large uncertainty	149.059	105.512	290.422	2.91241	4086.07	0.0191146	0.000139485	0.0297801	25.433	19.1427	0.808798	50.8349	0.351734
LA1;137_Grain3_21	2024-01-05	Y	large uncertainty	111.903	52.2061	277.358	23.5289	7195.08	0.0162019	0.00084071	0.0513479	62.3298	48.5705	0.435258	67.9882	0.983157
LA1;137_Grain3_01	2023-07-19			131.59	64.3077	69.0799	23.1305	4956.63	0.00117015	0.00253297	0.0194794	36.2098	12.0576	0.578345	18.4298	0.558586
LA1;137_Grain3_02	2023-07-19			133.932	66.5689	94.8999	20.1082	5883.42	0.00160717	0.00219163	0.0231258	41.0439	9.38025	0.53817	14.9186	0.143191
LA1;137_Grain3_03	2023-07-19			159.716	62.2362	74.8392	14.0285	8151.28	0.00126716	0.00152176	0.032046	48.1299	11.0079	0.479448	22.7874	0.371378
LA1;137_Grain3_04	2023-07-19			1182.39	126.884	138.715	390.888	96227.4	0.0023481	0.0421625	0.378389	76.7322	3.89075	0.107428	9.72119	0.218269
LA1;137_Grain3_05	2023-07-19			2430.94	194.699	166.582	6434.33	215050	0.0028192	0.690766	0.845785	83.7287	2.818	0.0808513	6.81308	0.260147
LA1;137_Grain3_08	2024-01-05			165.354	101.725	339.53	-1.10443	4268.63	0.0232607	-5.92004e-05	0.031319	23.0485	24.5457	0.614391	43.537	-0.0846515
LA1;137_Grain3_10	2024-01-05			108.96	78.4686	245.152	6.76461	3174.78	0.0165466	0.000346751	0.0232357	28.0069	26.9022	0.767852	42.9734	0.349163
LA1;137_Grain3_12	2024-01-05			911.745	164.083	348.805	334.966	78983.8	0.0232732	0.0166488	0.576967	79.2184	5.73356	0.186601	21.4136	0.207611
LA1;137_Grain3_13	2024-01-05			160.885	84.8978	256.791	-0.326635	4806.59	0.0170201	-1.59491e-05	0.0350734	27.0859	20.3959	0.675144	38.0965	0.824495
LA1;137_Grain3_15	2024-01-05			2148.03	164.399	300.566	15628.9	198958	0.0196415	0.734492	1.44835	86.5127	3.11239	0.0774729	12.9211	0.0215531
LA1;137_Grain3_16	2024-01-05			1342.56	109.332	305.99	13004	118604	0.0198591	0.60012	0.862385	83.8916	3.88298	0.0821208	15.8623	0.182788
LA1;137_Grain3_17	2024-01-05			905.733	57.8264	62.9382	8323.98	84872.7	0.00405991	0.378461	0.616517	87.5095	5.05177	0.0655682	29.8534	0.132102
LA1;137_Grain3_18	2024-01-05			904.384	75.7339	98.3689	787.329	81692.4	0.0063072	0.0351459	0.592703	85.2281	4.34002	0.0773043	26.214	0.130056
LA1;137_Grain3_19	2024-01-05			1141.85	169.55	376.701	1734.73	89348.4	0.0240015	0.0763357	0.647627	72.5265	4.58637	0.15388	14.3959	0.107187
LA1;137_Grain3_20	2024-01-05			1526.49	225.484	469.901	7107.98	122810	0.0297486	0.30767	0.889177	75.5077	3.76379	0.157004	14.7213	0.411781
LA1;137_Grain3_22	2024-01-05			197.661	126.951	-28.8	16.6659	4280.45	-0.00167611	0.000590289	0.0305243	20.5451	34.6942	0.815242	34.5351	0.5517
LA1;137_Grain3_23	2024-01-05			189.197	158.096	388.002	11.1101	2935.48	0.0224486	0.000388693	0.0209118	14.2529	25.2123	0.921562	36.5265	0.393187
LA4; 152_Grain2rim_09	18/07/2023a		large uncertainty	56.2745	45.457	106.11	29.4944	890.65	0.00904588	0.00674197	0.0172438	14.5821	17.5232	0.587047	74.1774	0.523896
LA4; 152_Grain2rim_10	18/07/2023a		large uncertainty	74.7994	67.3856	162.981	47.2222	915.787	0.01394	0.0108298	0.0177393	11.3679	15.9052	0.823519	56.691	0.774161
LA4; 152_Grain3rim_16	18/07/2023a		large uncertainty	76.1337	71.6123	170.125	5.68182	217.068	0.014825	0.00132929	0.00421738	2.20647	41.2027	0.335387	134.807	0.461095
LA4; 152_Grain5rim_34	18/07/2023a		large uncertainty	276.294	187.225	556.746	863.759	53.4888	0.0514967	0.21578	0.00104848	0.204722	97.7978	0.712046	12.5441	0.488035
LA4; 152_Grain1rim_01	18/07/2023a		Pb below detection	9.77925	6.52869	-2.17269	0	249.275	-0.000181873	0	0.00480719	25.0986	75.9171	-0.103363	473.783	0.18286
LA4; 152_Grain1rim_02	18/07/2023a		Pb below detection	4.54335	4.02381	-4.92876	0	303.577	-0.000411165	0	0.0058573	66.8629	160.575	0.458866	106.58	0.408776
LA4; 152_Grain1rim_03	18/07/2023a		Pb below detection	2.70771	4.90896	7.06233	0	313.158	0.000590296	0	0.00604521	150.098	344.312	0.444981	105.166	0.156235
LA4; 152_Grain1rim_04	18/07/2023a		Pb below detection	1.04412	8.89739	20.4585	5.02874	620.194	0.00171736	0.00112957	0.0119779	263.338	294.7	-0.102423	431.138	-0.0494231
LA4; 152_Grain1rim_05	18/07/2023a		Pb below detection	1.13528	8.58721	10.0176	0	159.603	0.000843454	0	0.00308383	77.7332	773.529	0.105088	379.949	0.149575
LA4; 152_Grain1rim_06	18/07/2023a		Pb below detection	1.57649	1.91429	21.2664	0	93.4336	0.0017954	0	0.00180622	-18.9994	342.407	0.252497	138.701	0.150866
LA4; 152_Grain2rim_07	18/07/2023a		Pb below detection	7.28697	4.47334	-0.449974	0	894.961	-3.74357e-05	0	0.0173103	117.723	112.422	-0.0245964	1492.27	0.11537
LA4; 152_Grain2rim_08	18/07/2023a		Pb below detection	7.72759	2.27625	14.9583	13.3427	888.167	0.00127001	0.00303964	0.0171873	119.133	104.516	-0.267526	126.74	0.0671439
LA4; 152_Grain2rim_11	18/07/2023a		Pb below detection	1.10301	4.18788	0.391706	22.4719	922.451	3.32226e-05	0.00517232	0.0178772	421.98	302.787	0.0637618	755.648	0.0663063
LA4; 152_Grain3rim_14	18/07/2023a		Pb below detection	3.50768	4.59517	4.10212	0	198.809	0.000354818	0	0.00385876	52.5597	192.317	-0.136806	299.375	0.213672
LA4; 152_Grain3rim_15	18/07/2023a		Pb below detection	9.45904	4.38583	17.5302	7.72472	275.208	0.00152298	0.00180184	0.00534427	20.2727	60.4106	-0.398738	105.114	0.224123
LA4; 152_Grain3rim_17	18/07/2023a		Pb below detection	2.05284	0.772957	-4.26205	5.68182	160.324	-0.00037389	0.00133534	0.00311639	52.3685	267.273	-0.041869	834.849	-0.0698793
LA4; 152_Grain3rim_18	18/07/2023a		Pb below detection	5.83775	2.10321	13.405	0	161.588	0.00117678	0	0.00314256	32.1596	177.715	-0.31366	113.753	0.00283249
LA4; 152_Grain3rim_19	18/07/2023a		Pb below detection	-0.148686	2.83042	-3.44634	0	198.252	-0.000303691	0	0.00385754	335.091	1355.54	0.222976	164.11	0.052611
LA4; 152_Grain3rim_20	18/07/2023a		Pb below detection	4.95948	3.8496	33.9458	0	227.972	0.00299829	0	0.00443795	31.4599	122.124	-0.156693	285.067	0.0940537
LA4; 152_Grain4rim_21	18/07/2023a		Pb below detection	8.21092	9.32306	3.80191	0	168.941	0.000336588	0	0.00329039	19.2871	109.382	0.171587	294.101	0.173642
LA4; 152_Grain4rim_22	18/07/2023a		Pb below detection	6.19018	10.4772	19.1717	18.2584	39.1022	0.00170497	0.00436986	0.000761989	12.41	762.736	0.0284543	1406.47	0.076261
LA4; 152_Grain4rim_23	18/07/2023a		Pb below detection	2.95061	7.5349	27.7842	10.7759	520.186	0.00247712	0.00258715	0.010142	113.631	199.972	0.138124	265.398	0.279401
LA4; 152_Grain4rim_24	18/07/2023a		Pb below detection	5.32323	0.920591	6.76967	6.25	659.214	0.000605453	0.00150587	0.0128586	101.761	115.145	0.250422	162.047	0.0323449
LA4; 152_Grain4rim_25	18/07/2023a		Pb below detection	4.71324	3.19133	6.83049	9.72222	847.249	0.000613044	0.00235185	0.016535	173.85	127.141	-0.227378	209.164	0.0835862
LA4; 152_Grain4rim_26	18/07/2023a		Pb below detection	7.08621	6.6806	6.87547	5.68182	723.654	0.00061907	0.00137904	0.0141297	117.805	126.933	-0.289561	155.072	0.20767
LA4; 152_Grain4rim_27	18/07/2023a		Pb below detection	-0.0212817	-0.363115	6.92803	4.91573	701.151	0.000626351	0.00119779	0.0136972	-1272.34	1281.25	-0.172767	279.084	0.14241
LA4; 152_Grain4rim_28	18/07/2023a		Pb below detection	-2.5628	3.02863	-6.3615	11.1111	778.65	-0.000577583	0.0027158	0.0152187	-265.448	234.113	0.107996	432.815	0.152972
LA4; 152_Grain4rim_29	18/07/2023a		Pb below detection	4.23293	3.34013	2.11778	5.74713	701.146	0.000193008	0.00141117	0.0137109	151.057	170.062	0.171756	208.105	0.015092
LA4; 152_Grain4rim_30	18/07/2023a		Pb below detection	6.38433	7.42474	-9.76756	7.99419	637.113	-0.000892311	0.00196863	0.0124648	65.61	98.1821	0.141309	282.91	0.266466
LA4; 152_Grain4rim_31	18/07/2023a		Pb below detection	0.167047	6.23617	14.1613	34.8011	589.332	0.00129776	0.00860671	0.0115357	-471.979	597.255	-0.0805265	496.265	0.257381
LA4; 152_Grain5rim_33	18/07/2023a		Pb below detection	1.15172	6.16902	10.0773	7.8125	47.4566	0.000929688	0.00194659	0.000929855	4.5862	199.234	0.0528715	934.136	0.0788596
LA4; 152_Grain5rim_35	18/07/2023a		Pb below detection	6.51364	0.11509	9.44076	54.7753	25.8467	0.00087586	0.0137491	0.000506939	1.54992	245.57	-0.0908967	388.843	0.223539
LA4; 152_Grain2rim_12	18/07/2023a			1265.9	1052.83	2672.11	138.394	1039.57	0.230248	0.0319948	0.0201605	0.803198	9.71663	0.837533	8.50665	-0.150714
LA4; 152_Grain2rim_13	18/07/2023a			224.638	177.788	446.835	4101.14	1211.66	0.0385686	0.950002	0.0235038	4.93244	11.1761	0.838287	14.3184	0.806664
LA4; 152_Grain5rim_32	18/07/2023a			96.0276	86.8915	254.836	528.277	346.352	0.0234092	0.130975	0.00678236	3.41403	24.5597	1.7818	41.6787	0.917913
LA4; 152_Grain1core_36	2023-07-18			64.726	22.1375	67.2671	16792.2	6696.17	0.00218043	2.38997	0.0416048	91.3644	17.8006	0.306352	49.4148	0.681686
LA4; 152_Grain1core_37	2023-07-18			2860.94	1725.63	4479.97	27632.4	9086.08	0.145386	3.93281	0.0566102	3.08098	25.2019	0.604696	5.53557	0.156516
LA4; 152_Grain1core_38	2023-07-18			83.2656	27.1758	81.8205	25244.1	8495.3	0.00265889	3.59289	0.053043	89.449	18.566	0.338226	45.7172	0.64744
LA4; 152_Grain1core_39	2023-07-18			657.584	395.476	1052.21	58387.5	8785.33	0.0342487	8.31002	0.0550176	11.9067	23.6083	0.534124	16.4123	0.379607
LA4; 152_Grain1core_40	2023-07-18			101.061	40.3255	128.893	54533.3	7989.25	0.00419976	7.76144	0.0501455	68.5018	25.5078	0.344719	44.3761	0.796929
LA4; 152_Grain1core_41	2023-07-18			100.548	32.54	48.317	37505	7941.32	0.001576	5.33788	0.0499458	68.8176	32.0201	0.321515	60.4484	0.0340769
LA4; 152_Grain1core_42	2023-07-18			134.165	51.5471	128.645	45522.3	6634.8	0.00420341	6.47891	0.041872	44.3356	21.1289	0.447679	33.8315	0.869215
LA4; 152_Grain2core_43	2023-07-18			69.5876	25.0515	110.51	1089.9	3560.81	0.00361422	0.155118	0.022513	44.3906	28.006	0.513274	55.2442	0.625566
LA4; 152_Grain2core_44	2023-07-18			86.5178	44.461	146.855	4528.19	4362.47	0.00481074	0.644465	0.0276674	45.783	18.4096	0.479628	26.8022	0.943831
LA4; 152_Grain2core_45	2023-07-18			307.444	170.979	309.654	6965.03	5198.32	0.0101541	0.991281	0.0330357	15.6254	76.8187	0.52392	33.9382	-0.271309
LA4; 152_Grain2core_46	2023-07-18			6531.11	4011.9	10558	7637.35	3887.08	0.346701	1.08696	0.0247708	0.540086	58.2275	0.633728	7.79354	-0.116081
LA4; 152_Grain2core_47	2023-07-18			22680.4	13941.1	36589	6237.62	4124.6	1.20286	0.887748	0.0263379	0.159332	48.7568	0.619014	15.2885	-0.137661
LA4; 152_Grain2core_48	2023-07-18			60.5851	25.1988	93.531	3003.24	3485.1	0.00307953	0.427424	0.0223244	50.5359	22.9822	0.474158	46.0635	0.256937
LA4; 152_Grain2core_49	2023-07-18			42484.9	26902.5	68368.8	3761.91	5606.01	2.25251	0.535398	0.0359549	0.123142	32.1118	0.624369	3.76172	-0.771534
LA4; 152_Grain2core_50	2023-07-18			49.4365	22.2434	51.7549	5109.92	3992.92	0.00170797	0.727245	0.0256932	71.2195	31.379	0.459112	97.0089	0.456667
LA4; 152_Grain2core_51	2023-07-18			331.627	189.817	384.633	4553.42	5912.28	0.0127169	0.64804	0.0381778	15.088	113.809	0.485767	31.1772	0.243329
LA4; 152_Grain1core_52	2024-06-12			449.263	247.862	780.349	43425.7	20672.2	0.129983	8.47358	0.0887617	34.1081	21.2832	0.583513	13.7312	0.591772
LA4; 152_Grain1core_53	2024-06-12			7640.01	4894.17	14103.8	40399.1	13764	2.35178	7.83266	0.0592681	1.26097	56.0405	0.560757	9.15201	-0.411239
LA4; 152_Grain1core_54	2024-06-12			749.554	516.883	1389.6	8771.55	6909.63	0.231913	1.69075	0.0298313	7.36019	85.2717	0.46544	26.5609	0.132105
LA4; 152_Grain2core_55	2024-06-12			5660.07	3493.36	10097.3	4975.26	6526.15	1.72645	0.836713	0.0301975	0.83576	41.0295	0.599476	8.44929	0.0136017
LA4; 152_Grain2core_56	2024-06-12			14198.6	8858.94	26539.3	2720.32	9429.3	4.55533	0.448463	0.044127	0.499068	50.8945	0.626289	1.89226	-0.169145
LA4; 152_Grain2core_57	2024-06-12			17008.9	10581.8	24845.2	4076.14	11644.8	4.26704	0.669675	0.054601	0.732069	61.8348	0.594105	6.60554	0.310355
LA4; 152_Grain2core_58	2024-06-12			14771.2	9113.51	27431.6	12355.5	6607.89	4.7157	2.01931	0.0310768	0.356155	48.0195	0.600732	10.6774	0.0754384
LA4; 152_Grain4core_59	2024-06-12			300.716	142.845	434.612	40153.3	18553.5	0.0755674	6.21365	0.0902289	36.9589	24.3025	0.450577	20.5122	0.181857
LA4; 152_Grain4core_60	2024-06-12			401.004	211.195	575.761	63666.5	16505.3	0.100217	9.80264	0.0805414	27.8502	18.1463	0.542362	11.9641	0.0499784
LA4; 152_Grain4core_61	2024-06-12			278.325	150.302	439.756	49338.8	9743.79	0.0765838	7.57725	0.0476274	25.5971	20.9786	0.498885	17.0671	0.571427
LA4; 152_Grain4core_62	2024-06-12			4928.46	2979.45	8911.35	126642	17659.5	1.55527	19.2571	0.0868869	2.67137	16.2956	0.604325	2.53903	0.326661
LA4; 152_Grain4core_63	2024-06-12			8197.05	5086.24	14562.2	124667	19685.8	2.54323	18.8972	0.0970575	1.72668	17.8886	0.620385	2.54427	0.102481
LA4; 152_Grain4core_64	2024-06-12			5726.79	3398.82	10358.4	92760.1	18863.5	1.81074	14.0006	0.0932698	2.50373	24.791	0.608094	4.43933	0.697013
LA4; 152_Grain4core_65	2024-06-12			724.797	385.96	1145.3	96337.4	18024.4	0.200464	14.4569	0.0894612	14.8266	45.3322	0.525444	11.7441	-0.187358
LA4; 152_Grain4core_66	2024-06-12			5397.02	3253.72	10112.3	82537.7	15816.3	1.77123	12.3447	0.0786823	2.13305	15.9242	0.616829	3.77476	0.089172
LA4; 152_Grain4core_67	2024-06-12			2910.78	1749.98	5499.07	57847.4	10354.7	0.964047	8.61803	0.0516516	2.5744	28.6959	0.590298	7.91575	0.167889
LA4; 152_Grain4core_68	2024-06-12			5337.77	3312.81	9741.63	93192.1	15394.1	1.71097	13.7646	0.0772456	2.35269	32.1894	0.610731	4.02979	-0.475959
LA4; 152_Grain4core_69	2024-06-12			6978.1	3786.26	13100.7	98675.5	16986.6	2.30283	14.5249	0.0854424	2.12308	23.2894	0.612287	3.78774	-0.205272
LA4; 152_Grain4core_70	2024-06-12			5303.57	3410.39	10158.2	85115.8	18199.9	1.78716	12.4809	0.0917886	2.5925	38.8986	0.641586	4.78173	0.212996
LA4; 152_Grain4core_71	2024-06-12			7632.03	4660.25	14298.3	117858	21226.5	2.51805	17.2056	0.107388	2.10818	33.3264	0.605596	3.59275	-0.187735
LA4; 152_Grain4core_72	2024-06-12			2364.59	1475.4	4159.47	110711	18350.2	0.733386	16.0785	0.0931856	5.86063	22.2443	0.603712	7.14387	-0.319543
LA4; 152_Grain5core_73	2024-06-12			5041.83	3188.4	9049.24	1.71312e+06	27630.6	1.59647	248.178	0.14055	4.09509	36.8414	0.610366	7.81447	-0.436078
LA4; 152_Grain5core_74	2024-06-12			24332.9	15625.4	47261.9	949109	22028.7	8.34808	136.745	0.112488	0.683794	9.71941	0.639983	0.972088	-0.263212
LA4; 152_Grain5core_75	2024-06-12			3853.11	2371.1	7051.08	202800	18912.3	1.24665	29.1055	0.0968467	3.57079	13.5192	0.630381	3.6434	0.0782225
LA4; 152_Grain5core_76	2024-06-12			2876.73	1769	5468.9	378333	16427.8	0.967798	54.0769	0.0843831	4.25075	17.2881	0.612285	3.03285	-0.107586
LA4; 152_Grain5core_77	2024-06-12			1672.54	1024.88	2993.05	141160	12868.3	0.531198	19.9322	0.0666982	5.38682	17.4216	0.602806	6.81592	0.198215
LA4; 152_Grain5core_78	2024-06-12			421.054	289.931	779.88	8356.5	2333.63	0.139056	1.15728	0.0122761	4.08916	44.0609	0.649761	15.9157	0.404647
LA4; 30_Grain5_1	2023-07-19			96.1568	57.7313	386.919	255284	2462.47	0.00652961	25.7701	0.009709	23.6322	16.8743	0.759992	36.5743	0.572936
LA4; 30_Grain5_2	2023-07-19			85.9233	59.1181	398.462	246665	2417.5	0.00672302	24.7922	0.00953349	24.2936	28.4733	0.912352	35.1319	0.831379
LA4; 30_Grain5_3	2023-07-19			88.5084	59.8576	415.051	233406	3143.68	0.00700126	23.3436	0.0123997	33.8839	41.3075	0.829415	38.7057	0.602799
LA4; 30_Grain5_4	2023-07-19			47.3478	42.0577	407.781	316235	2856.41	0.00687742	31.5132	0.0112684	54.3935	28.7137	0.348269	151.795	0.850507
LA4; 30_Grain5_5	2023-07-19			92.3276	51.6796	366.029	180104	2521.05	0.00617193	17.8682	0.00994725	25.2763	22.2459	0.697507	31.5697	0.73161
LA4; 30_Grain5_6	2023-07-19			61.5063	41.0132	403.821	190615	1298.94	0.00680782	18.833	0.0051261	19.4019	34.1267	0.548923	94.4047	0.313421
LA4; 30_Grain4_7	2023-07-19			65.9647	36.4803	348.849	169398	1411.44	0.00587982	16.665	0.00557109	19.6619	37.8072	0.86676	49.4764	0.794979
LA4; 30_Grain4_8	2023-07-19			48.063	23.7221	351.82	146241	2179.7	0.00592892	14.3382	0.00860477	42.893	22.4636	0.476344	73.9068	0.559837
LA4; 30_Grain4_9	2023-07-19			75.4518	53.728	364.163	134039	653.078	0.00613551	13.0815	0.00257865	7.34889	18.016	1.00479	27.6018	0.55827
LA4; 30_Grain5_10	2023-07-19			97.9864	79.9497	177.352	105665	498.901	0.00298715	10.2476	0.00197043	4.74934	34.647	0.910937	26.1679	0.934661
LA4; 30_Grain5_11	2023-07-19			80.5991	69.7764	359.547	125510	594.354	0.00605487	12.131	0.00234777	6.71351	20.2181	0.997302	44.2262	0.523264
LA4; 30_Grain3_12	2023-07-19			96.4981	85.0706	194.923	56836.4	884.735	0.00328179	5.46765	0.00349554	8.48298	18.9964	0.9698	28.4922	0.417006
LA4; 30_Grain3_13	2023-07-19			67.7034	45.121	80.6317	53772.9	729.311	0.00135737	5.15965	0.00288179	9.99634	25.5804	0.841326	79.022	0.821216
LA4; 30_Grain3_14	2023-07-19			85.1601	75.3977	191.253	22372.7	431.574	0.00321861	2.13366	0.00170578	4.56356	23.4675	0.952251	40.9481	0.65372
LA4; 30_Grain3_15	2023-07-19			82.4368	69.4932	151.678	95889.5	522.153	0.00255207	9.1079	0.00206416	5.59159	22.4883	1.16193	35.9108	0.870772
LA4; 30_Grain3_16	2023-07-19			71.7013	61.2133	270.825	133013	715.299	0.00455587	12.5844	0.0028282	9.44555	19.2276	1.10103	30.5701	0.728032
LA4; 30_Grain3_17	2023-07-19			103.112	83.7054	334.654	129764	898.879	0.00562876	12.2403	0.00355452	8.043	28.1704	0.994493	26.636	0.658554
LA4; 30_Grain3_18	2023-07-19			51.4585	34.1633	857.759	441772	2159.23	0.014424	41.4877	0.00854012	39.7144	19.448	0.714267	47.7264	0.873377
LA4; 30_Grain2_19	2023-07-19			69.5788	58.253	344.078	114422	579.086	0.00578447	10.6917	0.00229091	7.67494	17.5986	1.01051	26.3634	0.710563
LA4; 30_Grain2_20	2023-07-19			46.5507	32.5126	338.257	120836	587.316	0.00568552	11.2486	0.00232386	11.5596	37.2307	0.976381	60.9487	0.390432
LA4; 30_Grain2_21	2023-07-19			69.385	42.3667	412.928	176812	670.728	0.00693923	16.3959	0.00265437	9.01724	28.026	0.822022	43.945	0.799372
LA4; 30_Grain2_22	2023-07-19			53.2388	30.496	307.938	146154	2467.76	0.00517376	13.4967	0.0097679	43.8235	25.0518	0.548723	53.3263	-0.309461
LA4; 30_Grain2_23	2023-07-19			129.81	102.287	526.807	173916	1736.37	0.00884896	15.99	0.00687427	12.2082	24.6378	0.858141	40.0496	0.692973
LA4; 30_Grain1_24	2023-07-19			250.924	209.928	648.316	122230	452.904	0.0108876	11.1927	0.00179338	1.77815	20.7956	1.06147	31.0831	0.0395152
LA4; 30_Grain1_25	2023-07-19			513.278	516.183	459.351	122437	625.574	0.00771294	11.1735	0.00247751	0.90048	75.9695	0.993979	51.6567	0.211941
LA4; 30_Grain1_26	2023-07-19			43.9035	39.841	387.226	185205	732.561	0.00650042	16.829	0.00290179	15.7568	23.5642	0.817214	58.0969	0.192074
LA4; 30_Grain1_27	2023-07-19			85.7049	63.1822	327.44	122324	1101.91	0.00549544	11.0638	0.0043658	11.779	13.6506	0.935015	23.5726	0.67794
LA1; 144_Grain1_2	2023-07-18	Y	U below detection	28.9502	19.8618	68.6342	-0.604701	1.6602	0.00214298	-8.60738e-05	9.60588e-06	-0.0186324	26.9909	0.0193775	2083.97	0.211977
LA1; 144_Grain1_3	2023-07-18	Y	U below detection	39.001	14.6816	49.702	-0.608428	1.63557	0.00155372	-8.6604e-05	9.4849e-06	-0.0143423	27.186	0.291949	108.786	-0.0398567
LA1; 144_Grain1_4	2023-07-18	Y	U below detection	36.2822	29.2328	68.1041	-0.612125	17.5928	0.00213143	-8.71301e-05	0.000102279	-0.0673156	65.2844	0.523956	119.872	0.349803
LA1; 144_Grain1_6	2023-07-18	Y	U below detection	26.4768	15.708	39.7787	-0.619554	18.5454	0.00124803	-8.81869e-05	0.000108299	-0.162664	118.841	0.369347	119.491	0.326841
LA1; 144_Grain2_10	2023-07-18	Y	U below detection	41.3042	26.2453	66.2984	-0.634293	5.08834	0.00209033	-9.02836e-05	2.99926e-05	-0.0230756	28.4872	0.554631	63.9051	0.475072
LA1; 144_Grain2_7	2023-07-18	Y	U below detection	74.8838	57.9137	171.66	-0.623247	13.4532	0.00539228	-8.87122e-05	7.87247e-05	-0.0161377	35.8186	1.13314	28.5847	0.344634
LA1; 144_Grain3_15	2023-07-18	Y	U below detection	66.0172	58.6037	158.105	-0.652877	19.7485	0.00501665	-9.29272e-05	0.000114215	-0.0286718	50.4742	0.895485	58.8355	0.566256
LA1; 144_Grain4_19	2023-07-18	Y	U below detection	29.1474	22.3437	50.2991	-0.667708	10.3369	0.00160394	-9.50369e-05	6.22357e-05	-0.0379645	40.5983	0.423252	85.2891	0.505436
LA1; 144_Grain5_24	2023-07-18	Y	U below detection	29.1188	29.4607	65.1575	-0.686284	-0.146312	0.00209073	-9.76793e-05	-8.9014e-07	-0.0179173	25.893	0.536554	106.936	0.00496576
LA1; 144_Grain5_25	2023-07-18	Y	U below detection	47.4016	34.3885	95.1892	-0.689995	4.74425	0.00305844	-9.82071e-05	2.89782e-05	-0.0180687	32.0432	0.445652	100.471	0.171427
LA1; 144_Grain5_26	2023-07-18	Y	U below detection	48.2851	40.3699	100.662	-0.693728	10.45	0.00323856	-9.8738e-05	6.39924e-05	-0.0218525	44.7428	0.672443	75.5408	0.531941
LA1; 144_Grain6_29	2023-07-18	Y	U below detection	52.4884	46.0995	108.402	-0.704882	3.38258	0.00350095	-0.000100325	2.08579e-05	-0.0130804	23.4364	0.927243	35.893	0.0749376
LA1; 144_Grain6_30	2023-07-18	Y	U below detection	49.1738	41.2062	105.146	-0.708557	1.18893	0.00339996	-0.000100847	7.34867e-06	-0.0122909	26.1671	0.724258	56.3665	-0.0353524
LA1; 144_Grain1_1	2023-07-18			34.9967	20.4905	49.5238	-0.601014	61.9631	0.00154428	-8.55493e-05	0.000357554	-0.0459337	49.467	0.415377	99.719	0.118987
LA1; 144_Grain1_5	2023-07-18			40.4518	25.4493	67.1993	-0.615833	154.164	0.00210589	-8.76575e-05	0.0008983	3.27019	21.2068	0.530682	78.1707	0.364588
LA1; 144_Grain2_11	2023-07-18			41.2936	34.0725	76.9064	-0.638008	44.972	0.00242797	-9.08121e-05	0.000265687	0.652954	45.3714	0.820315	40.204	0.434032
LA1; 144_Grain2_12	2023-07-18			39.8987	26.5761	39.6315	-0.641733	617.01	0.00125266	-9.13419e-05	0.00365404	13.1426	20.9988	0.395131	171.973	0.185978
LA1; 144_Grain2_13	2023-07-18			39.5331	26.4216	81.161	-0.645432	139.4	0.00256867	-9.18682e-05	0.000827494	3.19827	22.7349	0.554974	45.1249	0.225453
LA1; 144_Grain2_8	2023-07-18			37.8258	25.7681	62.3735	-0.626911	21.3329	0.00196203	-8.92334e-05	0.000125147	-0.0743381	68.8406	0.657941	86.9564	0.189535
LA1; 144_Grain2_9	2023-07-18			31.9266	21.3996	67.2178	-0.630603	31.0432	0.00211676	-8.97587e-05	0.000182539	1.24128	106.377	0.48137	61.6274	0.282425
LA1; 144_Grain3_14	2023-07-18			45.5512	28.6599	56.3301	-0.649154	37.0909	0.00178493	-9.23976e-05	0.000220627	-0.243866	122.84	0.583055	79.4861	0.404686
LA1; 144_Grain3_16	2023-07-18			55.5709	52.3386	118.112	-0.656574	295.689	0.00375214	-9.34532e-05	0.00176788	4.95951	18.1596	0.883224	53.2702	0.71431
LA1; 144_Grain3_17	2023-07-18			60.8006	44.0418	68.2724	-0.660256	183.826	0.00217166	-9.39769e-05	0.00110144	2.12799	24.3477	0.743647	57.3375	0.586767
LA1; 144_Grain3_18	2023-07-18			30.5379	27.8888	63.2633	-0.663982	48.0918	0.00201472	-9.45069e-05	0.000288859	1.18243	65.3143	0.34582	161.735	0.238961
LA1; 144_Grain4_20	2023-07-18			28.8167	22.2719	61.8132	-0.671426	20.82	0.00197355	-9.55658e-05	0.000125654	-1.12649	449.668	0.109583	506.86	0.47761
LA1; 144_Grain4_21	2023-07-18			39.2907	26.4384	45.8682	-0.675148	105.562	0.0014664	-9.60952e-05	0.000638577	1.89944	23.5318	0.664636	56.9102	0.467766
LA1; 144_Grain4_22	2023-07-18			38.2523	21.6666	60.2237	-0.678867	181.571	0.00192776	-9.66243e-05	0.00110113	3.98885	23.3528	0.41635	73.8317	0.662321
LA1; 144_Grain4_23	2023-07-18			37.0025	26.1019	57.596	-0.682592	66.2479	0.00184586	-9.71541e-05	0.000402691	1.06626	24.5356	0.681156	49.5911	0.365424
LA1; 144_Grain5_27	2023-07-18			48.5176	34.1075	71.8463	-0.697457	85.5998	0.00231425	-9.92685e-05	0.000525515	1.24411	27.4384	0.312529	183.689	0.224427
LA1; 144_Grain5_28	2023-07-18			49.0695	33.331	96.8012	-0.701198	93.2603	0.00312225	-9.98006e-05	0.000573911	1.50308	20.2385	0.527155	61.1232	0.717736
LA1; 144_Grain6_31	2023-07-18			74.2756	47.5748	146.622	-0.712204	555.624	0.00474743	-0.000101366	0.00344395	6.09283	17.5299	0.75289	28.1894	0.602763
LA1; 177_Grain1_4	2023-07-18	Y	U below detection	95.7104	80.0644	186.373	-0.415383	0.99483	0.00547428	-5.91362e-05	5.1521e-06	-0.00553322	14.3928	1.04306	23.7564	-0.341242
LA1; 177_Grain1_5	2023-07-18	Y	U below detection	67.935	60.01	137.073	-0.41907	16.3006	0.00403113	-5.96609e-05	8.4585e-05	-0.0236897	42.3424	45.6069	103.109	0.0975408
LA1; 177_Grain2_10	2023-07-18	Y	U below detection	84.2443	68.4634	185.904	-0.437499	3.57191	0.0054986	-6.22836e-05	1.87261e-05	-0.00703736	18.9233	1.22812	26.8224	0.786868
LA1; 177_Grain3_14	2023-07-18	Y	U below detection	119.406	88.3367	195.414	-0.452399	0.308069	0.00580744	-6.44039e-05	1.63003e-06	-0.0041265	13.2532	0.723388	32.6621	-0.753856
LA1; 177_Grain4_23	2023-07-18	Y	U below detection	82.8658	65.1257	147.982	-0.48578	2.20356	0.00444473	-6.9154e-05	1.18753e-05	-0.00656577	17.7492	1.03668	36.0107	0.725503
LA1; 177_Grain5_27	2023-07-18	Y	U below detection	82.2267	78.412	195.483	-0.500652	1.65712	0.00589925	-7.12702e-05	9.00935e-06	-0.00761308	18.2545	1.17212	35.6272	-0.260837
LA1; 177_Grain5_28	2023-07-18	Y	U below detection	42.1134	26.0462	77.0945	7.92262	12.3946	0.0023292	0.00112782	6.75184e-05	-0.0477197	54.3113	1.16686	72.5364	0.421957
LA1; 177_Grain5_29	2023-07-18	Y	U below detection	58.8015	46.2981	107.754	3.56802	14.2915	0.00325975	0.000507921	7.80352e-05	-0.0385742	51.9291	0.752994	41.1109	0.0222757
LA1; 177_Grain5_31	2023-07-18	Y	U below detection	88.7221	82.4455	203.904	-0.515504	-0.519766	0.00618285	-7.33834e-05	-2.85014e-06	-0.00537192	12.695	1.27955	22.6009	0.748187
LA1; 177_Grain6_34	2023-07-18	Y	U below detection	70.4109	47.3564	121.108	-0.526604	15.6868	0.00368569	-7.49627e-05	8.6586e-05	-0.0271972	47.5968	0.875994	46.6731	-0.261129
LA1; 177_Grain6_37	2023-07-18	Y	U below detection	103.08	84.8058	191.668	22.1271	1.81096	0.00585377	0.00314979	1.006e-05	-0.00533035	13.9939	0.988227	16.1563	0.89317
LA1; 177_Grain6_39	2023-07-18	Y	U below detection	57.2716	47.4658	134.459	23.066	17.1374	0.00411649	0.00328342	9.56294e-05	-0.0525856	60.387	0.871501	45.2642	0.526558
LA1; 177_Grain1_1	2023-07-18			70.8419	51.2111	135.834	17.6513	97.6969	0.00397606	0.00251297	0.000502872	0.920635	31.6502	0.272548	592.411	0.382285
LA1; 177_Grain1_2	2023-07-18			51.2792	39.8425	108.07	26.0866	77.0555	0.00316708	0.00371386	0.000397499	0.897415	25.1416	-0.132236	1983.1	0.842331
LA1; 177_Grain1_3	2023-07-18			88.6102	64.4023	172.018	12.4959	21.8128	0.00504713	0.00177899	0.000112745	-0.0577321	77.7803	1.08728	31.2108	0.998256
LA1; 177_Grain1_6	2023-07-18			49.7605	30.0881	96.1687	-0.422813	30.7488	0.00283162	-6.01936e-05	0.00015989	-0.440363	195.479	0.210708	616.782	0.300275
LA1; 177_Grain2_11	2023-07-18			67.797	46.8731	138.08	5.05327	121.404	0.00408885	0.000719395	0.000637877	1.19104	21.5648	0.451905	238.901	0.313644
LA1; 177_Grain2_12	2023-07-18			42.6286	34.096	69.5549	39.6366	41.161	0.00206215	0.00564274	0.000216731	-0.217697	168.532	2.38536	76.1337	0.444476
LA1; 177_Grain2_7	2023-07-18			51.2856	40.3601	133.65	30.4801	93.3839	0.0039395	0.00433927	0.000486649	1.36317	20.3966	3.20236	90.6184	0.735936
LA1; 177_Grain2_8	2023-07-18			74.5192	53.0721	150.781	20.1742	70.0618	0.00444974	0.00287208	0.000365838	0.565464	23.5663	1.00129	38.7133	0.948066
LA1; 177_Grain2_9	2023-07-18			83.8838	68.3614	147.414	18.7969	48.9589	0.00435536	0.00267599	0.000256204	-0.543059	297.525	2.03668	81.8938	0.981335
LA1; 177_Grain3_13	2023-07-18			76.4245	50.1988	143.832	2.36033	65.5262	0.00426925	0.00033602	0.000345746	0.617634	19.6711	0.768483	31.259	0.952914
LA1; 177_Grain3_15	2023-07-18			125.922	102.388	242.378	-0.456096	275.579	0.00721158	-6.493e-05	0.00145996	1.3945	21.5313	0.969031	15.102	0.155336
LA1; 177_Grain3_16	2023-07-18			81.7323	79.825	195.175	10.4097	342.233	0.00581375	0.00148193	0.00181698	2.92042	19.6651	1.03392	56.5093	0.558432
LA1; 177_Grain3_17	2023-07-18			80.5116	66.982	173.262	15.5087	150.7	0.0051674	0.00220781	0.000801862	1.42147	16.892	1.97756	55.1497	0.794977
LA1; 177_Grain4_18	2023-07-18			48.3797	47.5989	76.8835	31.4621	95.5497	0.00229554	0.00447891	0.000509499	1.41507	21.7282	1.18695	45.3672	0.732712
LA1; 177_Grain4_19	2023-07-18			56.4172	51.7022	113.453	32.1378	97.8762	0.00339141	0.00457508	0.000523033	1.46046	19.723	1.40698	61.7465	0.706342
LA1; 177_Grain4_20	2023-07-18			71.0727	59.048	159.972	6.54784	21.6351	0.00478742	0.000932137	0.00011588	-0.0331483	49.0105	0.986068	24.7023	0.654984
LA1; 177_Grain4_21	2023-07-18			64.0786	43.5952	130.82	-0.478352	22.4496	0.00391999	-6.80969e-05	0.000120473	-0.0510455	67.1796	0.558298	103.905	0.498342
LA1; 177_Grain4_22	2023-07-18			310.311	239.913	670.998	9.8201	29.5944	0.0201298	0.00139796	0.000159159	-0.0154383	89.1193	0.873561	10.9583	0.98232
LA1; 177_Grain5_24	2023-07-18			40.7358	24.9984	68.8723	-0.489485	41.1521	0.00207115	-6.96812e-05	0.000222285	0.528582	39.3613	1.20849	62.1143	0.385603
LA1; 177_Grain5_25	2023-07-18			66.8207	48.5953	120.986	-0.493222	146.259	0.00364263	-7.02129e-05	0.000791664	1.76935	17.0034	0.771893	62.9545	0.133781
LA1; 177_Grain5_26	2023-07-18			86.2202	74.6878	183.858	-0.496927	62.7992	0.00554203	-7.074e-05	0.000340577	0.277815	32.0962	1.0473	38.1276	0.615537
LA1; 177_Grain5_30	2023-07-18			99.7933	89.7171	233.914	8.31973	88.9971	0.00708483	0.00118434	0.000486926	0.579986	22.9619	1.00297	35.6511	0.772193
LA1; 177_Grain6_32	2023-07-18			785.885	526.851	1329.33	2374.54	1043.24	0.0403556	0.338021	0.00573285	1.12625	6.54666	0.670841	4.55814	-0.02452
LA1; 177_Grain6_33	2023-07-18			65.7371	55.9682	124.729	9.6673	137.794	0.00379117	0.00137616	0.000758916	1.73196	18.1122	1.04289	54.0952	0.501844
LA1; 177_Grain6_35	2023-07-18			95.7239	78.5697	215.012	5.15153	457.004	0.00655105	0.000733324	0.00252804	4.26027	12.011	1.09326	17.7598	0.913267
LA1; 177_Grain6_36	2023-07-18			90.1734	68.7085	169.402	13.2023	244.503	0.00516716	0.00187935	0.00135546	2.287	14.2624	0.725886	49.0684	0.904374
LA1; 177_Grain6_38	2023-07-18			103.61	90.1374	227.375	6.85107	103.238	0.0069525	0.000975246	0.000574879	0.822016	13.0079	1.04226	20.1303	0.927558
LA1; 4_Grain1_1	2023-07-19	Y	U below detection	149.043	112.032	198.452	-0.0661082	12.1215	0.00340635	-1.03106e-05	4.70977e-05	-0.0089112	28.1409	1.10597	28.1092	-0.0173486
LA1; 4_Grain1_10	2023-07-19	Y	U below detection	103.035	81.3464	105.991	-0.0687666	13.9492	0.00181567	-1.0083e-05	5.4292e-05	-0.0173461	46.2312	0.986931	20.889	0.846759
LA1; 4_Grain1_2	2023-07-19	Y	U below detection	130.848	102.247	192.98	-0.0664477	14.2186	0.00331159	-1.028e-05	5.52582e-05	-0.0175986	59.8411	0.839673	17.5011	0.796909
LA1; 4_Grain1_3	2023-07-19	Y	U below detection	103.173	77.0321	127.77	-0.0666895	13.5064	0.00219214	-1.02584e-05	5.24983e-05	-0.0221426	45.8653	0.945308	32.0337	0.5015
LA1; 4_Grain2_19	2023-07-19	Y	U below detection	142.026	130.294	280.861	1.6648	12.2493	0.00480206	0.000231002	4.77536e-05	-0.016204	42.0753	1.02019	15.2249	0.402844
LA1; 4_Grain3_21	2023-07-19	Y	U below detection	132.947	125.381	236.701	-0.071919	3.34622	0.0040452	-9.84616e-06	1.305e-05	-0.00737056	19.8555	1.20861	15.875	0.106058
LA1; 4_Grain3_22	2023-07-19	Y	U below detection	137.204	110.719	179.752	-0.0722009	9.36646	0.00307127	-9.8265e-06	3.65354e-05	-0.0126544	32.793	0.974683	19.0475	0.647164
LA1; 4_Grain4_29	2023-07-19	Y	U below detection	127.043	103.033	151.515	-0.0742269	8.32247	0.00258493	-9.69172e-06	3.2505e-05	-0.0114932	26.4444	1.00157	15.6041	0.272476
LA1; 4_Grain4_30	2023-07-19	Y	U below detection	113.415	90.4943	154.162	-0.0745024	2.61327	0.00262953	-9.67424e-06	1.02084e-05	-0.00821669	17.9641	1.05117	22.4119	0.00103385
LA1; 4_Grain4_32	2023-07-19	Y	U below detection	175.384	132.495	324.461	3.43614	8.62292	0.00553178	0.000441079	3.36974e-05	-0.00834843	29.8499	1.04771	17.9316	0.927436
LA1; 4_Grain4_34	2023-07-19	Y	U below detection	98.5611	76.698	110.412	-0.0756763	1.7289	0.00188162	-9.60184e-06	6.75868e-06	-0.0101413	20.9546	1.00731	28.9515	-0.153244
LA1; 4_Grain5_37	2023-07-19	Y	U below detection	198.425	172.716	337.962	6.31549	13.901	0.00575572	0.000788104	5.43748e-05	-0.0137485	39.1789	0.969379	10.2043	0.0985254
LA1; 4_Grain6_40	2023-07-19	Y	U below detection	155.566	119.016	220.337	-0.0774504	7.1465	0.00375002	-9.49849e-06	2.79704e-05	-0.00986241	29.4373	0.818968	14.72	0.0265218
LA1; 4_Grain1_11	2023-07-19			100.193	80.8518	154.945	-0.0690505	41.442	0.0026537	-1.00603e-05	0.000161326	0.27706	24.6069	1.13243	31.1265	0.843781
LA1; 4_Grain1_12	2023-07-19			70.4909	62.2765	94.3941	-0.0692814	138.211	0.00161637	-1.00421e-05	0.000538112	1.57287	21.4701	0.954481	55.8436	0.658198
LA1; 4_Grain1_13	2023-07-19			73.527	64.4884	109.775	-0.069598	174.718	0.00187927	-1.00174e-05	0.000680383	2.03902	17.2919	0.996115	43.2042	0.652491
LA1; 4_Grain1_14	2023-07-19			98.8417	73.8057	117.864	6.39559	511.986	0.00201728	0.000913642	0.00199418	4.83455	14.0733	0.925596	26.841	0.528729
LA1; 4_Grain1_15	2023-07-19			128.607	83.3414	184.542	-0.070209	818.02	0.00315784	-9.97061e-06	0.00318677	5.79807	14.6937	0.836532	28.4832	0.684194
LA1; 4_Grain1_4	2023-07-19			71.562	63.3524	79.3508	-0.0669567	44.6735	0.00136115	-1.02349e-05	0.000173673	0.549145	22.4274	1.19714	56.9483	0.831175
LA1; 4_Grain1_5	2023-07-19			123.166	95.993	142.584	-0.0672322	37.031	0.00244532	-1.0211e-05	0.000143988	0.426192	198.979	0.879516	18.4599	0.110347
LA1; 4_Grain1_6	2023-07-19			163.086	121.541	198.359	-0.0676253	48.1687	0.00340089	-1.01773e-05	0.000187342	0.231473	23.8462	0.926027	23.1718	0.509203
LA1; 4_Grain1_7	2023-07-19			111.273	88.3963	143.686	4.19351	28.5147	0.00246304	0.000627839	0.000110917	-0.232952	189.922	1.0599	19.4355	0.655874
LA1; 4_Grain1_8	2023-07-19			99.3954	87.3724	142.693	-0.0681248	41.9633	0.00244556	-1.01355e-05	0.000163259	0.312326	39.4261	1.06764	35.6251	0.700925
LA1; 4_Grain1_9	2023-07-19			109.729	94.2815	138.32	-0.0684204	27.6866	0.00237005	-1.01111e-05	0.000107736	0.240937	41.4923	1.22238	28.5975	0.493833
LA1; 4_Grain2_16	2023-07-19			200.557	167.026	341.292	97.1517	1087.81	0.00583892	0.0137096	0.00423859	5.14472	7.47258	0.905038	10.9967	0.66215
LA1; 4_Grain2_17	2023-07-19			145.925	126.174	219.07	9.3043	127.607	0.00374732	0.00130726	0.000497271	0.652445	22.1884	0.916312	17.8154	0.880787
LA1; 4_Grain2_18	2023-07-19			174.078	144.455	274.782	36.3873	24.2474	0.00469915	0.00507567	9.45102e-05	-0.170988	256.325	0.921611	17.7432	-0.0711156
LA1; 4_Grain2_20	2023-07-19			153.874	123.88	259.807	-0.0716036	110.87	0.00444112	-9.86843e-06	0.0004323	0.557103	17.9541	0.925144	14.7909	0.77584
LA1; 4_Grain3_23	2023-07-19			159.003	129.537	228.6	-0.072509	20.4029	0.00390498	-9.80527e-06	7.96004e-05	-0.0254455	73.6546	1.46384	39.1173	0.901096
LA1; 4_Grain3_24	2023-07-19			86.2154	67.3655	124.833	-0.0727537	69.0396	0.00213206	-9.7886e-06	0.000269397	0.601375	25.2157	1.09806	27.5863	0.573693
LA1; 4_Grain3_25	2023-07-19			95.8349	75.4768	131.991	-0.0730469	94.0762	0.0022538	-9.76885e-06	0.000367159	0.721653	18.6065	0.927746	32.4619	0.822697
LA1; 4_Grain3_26	2023-07-19			145.939	123.873	287.559	-0.0733678	99.7634	0.00490903	-9.74751e-06	0.000389437	0.572054	21.0888	0.959679	22.4306	0.494846
LA1; 4_Grain4_27	2023-07-19			3564.41	3083.86	7315.64	74.9263	484.203	0.124854	0.00988058	0.00189058	0.169012	28.5051	0.914685	7.19953	0.566963
LA1; 4_Grain4_28	2023-07-19			141.235	123.402	226.705	-0.0739351	67.878	0.00386844	-9.71046e-06	0.000265065	0.410399	17.8272	1.04223	15.7484	0.646826
LA1; 4_Grain4_31	2023-07-19			172.767	142.256	236.48	7.90387	229.795	0.00403256	0.00101884	0.000897881	1.12577	17.3629	0.916845	16.2587	0.806777
LA1; 4_Grain4_33	2023-07-19			99.1458	75.4022	102.44	-0.0753194	34.3599	0.00174625	-9.62349e-06	0.000134296	-0.264792	287.362	1.09698	30.194	0.470246
LA1; 4_Grain5_35	2023-07-19			212.711	175.861	369.748	23.5351	22.4961	0.00629959	0.00296667	8.79667e-05	-0.0181739	72.6805	0.889004	15.1916	0.30648
LA1; 4_Grain5_36	2023-07-19			199.673	173.687	348.919	9.53912	56.0617	0.00594365	0.00119651	0.000219252	0.16518	21.3442	0.955739	12.826	0.521022
LA1; 4_Grain6_38	2023-07-19			126.172	121.089	208.604	4.83889	30.5409	0.00355193	0.000600267	0.000119487	0.230948	62.5974	1.12481	13.3231	0.808554
LA1; 4_Grain6_39	2023-07-19			519.895	452.644	1063.27	365.202	3833.41	0.0181002	0.0450273	0.0150007	5.82694	10.3058	0.922455	7.51948	0.586483
LA1; 4_Grain6_41	2023-07-19			185.29	163.334	346.904	-0.0777119	61.7747	0.00590287	-9.48385e-06	0.00024182	0.262947	16.5107	1.06627	19.4633	0.599012
LA1; 4_Grain6_42	2023-07-19			100.125	71.8803	112.883	-0.0779887	116.197	0.00192044	-9.46849e-06	0.000454935	0.98633	18.0129	0.847985	24.4653	0.78191
LA1; 4_Grain6_43	2023-07-19			90.9569	72.3829	89.6048	8.69367	231.714	0.0015241	0.00105013	0.000907367	2.38355	14.6193	0.917477	18.0962	0.958239
LA1; 4_Grain6_44	2023-07-19			144.232	117.993	226.027	-0.0786152	263.949	0.00384349	-9.43432e-06	0.00103383	1.58728	14.1451	0.932167	20.7927	0.0936049
LA4; 28_Grain1_18	2023-07-19	Y	Pb below detection	16.1654	7.82856	-31.5928	320.645	42.3421	-0.000525064	0.0244553	0.000169234	1.1422	57.5206	17.7318	84.6206	0.61235
LA4; 28_Grain1_20	2023-07-19	Y	Pb below detection	3.3861	15.6243	-57.782	914.251	54.6021	-0.000959968	0.0693234	0.000218308	-27.4394	1529.18	0.883396	216.396	0.857559
LA4; 28_Grain1_21	2023-07-19	Y	Pb below detection	12.1896	22.1426	8.6827	881.92	22.0155	0.000144217	0.0666151	8.80401e-05	-1.06812	286.628	4.61874	104.046	0.272442
LA4; 28_Grain3_10	2023-07-19	Y	Pb below detection	28.6114	3.13681	-10.6931	871.924	20.5079	-0.000178027	0.0684344	8.18371e-05	0.690272	367.307	2.2909	174.263	-0.899474
LA4; 28_Grain3_11	2023-07-19	Y	U below detection	54.9025	34.41	-37.9827	464.736	13.4704	-0.000632194	0.0363133	5.37669e-05	-0.0937076	264.085	0.0996551	366.166	-0.0155092
LA4; 28_Grain1_19	2023-07-19			77.0035	80.8271	375.394	333.223	62.2413	0.00623755	0.0253349	0.000248811	0.479788	95.0884	4.09805	154.489	0.1905
LA4; 28_Grain2_13	2023-07-19			144.907	96.3431	188.783	19325.5	106602	0.0031409	1.50036	0.425653	692.977	9.86118	0.809136	16.6693	0.466047
LA4; 28_Grain2_14	2023-07-19			158.479	123.794	258.265	137853	119039	0.00429598	10.665	0.475401	688.59	12.9954	0.892841	13.7596	0.76628
LA4; 28_Grain2_15	2023-07-19			132.117	97.173	187.325	51078.4	112516	0.00311532	3.93949	0.449435	782.747	10.5948	0.878942	14.4187	0.733033
LA4; 28_Grain2_16	2023-07-19			120.436	83.1075	206.637	19873.9	100710	0.00343566	1.52615	0.402369	774.169	11.197	0.707221	16.0948	0.650049
LA4; 28_Grain2_17	2023-07-19			124.278	81.0422	120.921	49496.6	139016	0.00201012	3.7903	0.555501	1038.22	9.55453	0.750947	13.8635	0.543682
LA4; 28_Grain3_12	2023-07-19			228.304	279.498	111.019	269.892	29.3501	0.00184735	0.0210028	0.000117179	-0.32245	383.331	1.14034	98.6073	0.245538
LA4; 28_Grain4_7	2023-07-19			260.656	200.392	414.04	117149	81546.5	0.00689739	9.28627	0.325237	292.288	7.37965	0.811404	9.92429	0.777252
LA4; 28_Grain4_8	2023-07-19			127.084	96.4315	173.551	10911.3	47289.2	0.00289053	0.861931	0.188643	346.828	10.1944	0.862618	13.7832	0.843764
LA4; 28_Grain4_9	2023-07-19			161.14	106.48	203.296	18825.4	86211.7	0.00338507	1.48075	0.34399	494.653	27.5788	0.802505	21.2422	0.720576
LA4; 28_Grain5_1	2023-07-19			179.134	130.884	304.237	22952.8	115406	0.00507459	1.8586	0.45976	596.7	12.7639	0.857951	11.6072	0.547922
LA4; 28_Grain5_2	2023-07-19			131.256	79.3634	205.301	59924.2	106834	0.0034238	4.8384	0.425676	777.58	11.8859	0.709615	22.9103	0.911124
LA4; 28_Grain5_3	2023-07-19			388.321	269.299	592.969	116231	105804	0.00988652	9.34498	0.421669	259.558	21.4531	0.679106	8.84886	0.271623
LA4; 28_Grain5_4	2023-07-19			147.228	103.255	202.879	42379.7	86113.7	0.00338181	3.39392	0.343261	554.168	8.08722	0.808579	13.0799	0.902949
LA4; 28_Grain5_5	2023-07-19			204.883	128.007	304.718	130203	123413	0.00507828	10.3936	0.492028	562.807	9.14734	0.694738	13.138	0.667866
LA4; 28_Grain5_6	2023-07-19			225.759	139.014	375.81	247554	128002	0.0062618	19.6934	0.510424	519.247	13.5227	0.72815	11.1215	0.707389
LA4; 40_Grain1_1	2023-07-19			108.658	76.3662	166.02	50110.8	27081.6	0.00278096	4.37388	0.10748	232.752	12.6808	0.825386	17.3241	0.80995
LA4; 40_Grain1_2	2023-07-19			93.6226	60.6336	120.743	12491.6	46646.2	0.00202214	1.08624	0.185161	470.414	17.5633	0.673768	32.3339	0.344477
LA4; 40_Grain1_3	2023-07-19			252.639	152.482	379.625	345311	63015.6	0.00635637	29.9058	0.25019	244.608	20.5353	0.705752	14.0221	0.860844
LA4; 40_Grain2_4	2023-07-19			78.2502	51.5921	104.386	533.484	22843.4	0.00174745	0.0460304	0.0907103	271.048	14.3486	0.792183	26.271	0.975548
LA4; 40_Grain2_5	2023-07-19			95.1151	69.9649	149.507	13269.1	22000.4	0.00250222	1.14032	0.0873808	217.338	15.1683	0.980482	33.3696	0.899804
LA4; 40_Grain2_6	2023-07-19			79.1046	50.7017	54.1254	3234.38	30198	0.000905681	0.276888	0.119963	358.852	21.132	0.764547	41.8464	0.873865
LA4; 40_Grain3_7	2023-07-19			66.4221	36.4661	49.6479	611.51	21689.6	0.000830621	0.0521995	0.0861752	310.957	19.5534	0.712201	52.3087	0.583207
LA4; 40_Grain3_8	2023-07-19			70.481	59.9518	57.7424	2339.66	23837.2	0.000965767	0.198742	0.094732	317.348	17.7623	0.802128	43.3433	0.98885
LA4; 40_Grain3_9	2023-07-19			119.156	82.4455	182	17965.4	30510.1	0.00304341	1.52009	0.121273	229.344	13.716	0.686306	24.2112	0.8562
LA4; 40_Grain4_10	2023-07-19			66.8843	42.3727	4.35076	4385.7	30368.8	7.27392e-05	0.370047	0.12073	431.268	15.6401	0.576403	73.4474	0.876969
LA4; 40_Grain4_11	2023-07-19			90.1375	58.6692	102.575	8385.75	20272.4	0.00171452	0.704233	0.0806106	208.172	17.6193	0.860138	31.5889	0.697096
LA4; 40_Grain4_12	2023-07-19			85.5678	51.3866	89.0165	265.523	13176.3	0.00148755	0.0222098	0.0524048	142.566	16.3747	0.719383	20.1672	0.745963
LA4; 40_Grain5_13	2023-07-19			91.6848	64.7534	88.2665	9685.67	53877.8	0.00147469	0.806974	0.214324	548.872	18.09	1.09267	45.9831	0.978553
LA4; 40_Grain5_14	2023-07-19			88.6418	63.1605	125.231	4027.84	66134.5	0.00209186	0.334434	0.263128	688.894	13.8422	0.93404	26.8844	0.563631
LA4; 40_Grain5_15	2023-07-19			97.2872	61.0757	98.7145	2362.73	62828.4	0.00164857	0.195452	0.250021	599.301	17.377	0.669421	37.3379	0.793213
LA4; 40_Grain6_16	2023-07-19			154.773	116.915	258.238	117633	29905.9	0.00431173	9.69386	0.119032	169.787	16.5703	0.77994	11.406	0.426542
LA4; 40_Grain6_17	2023-07-19			170.468	104.042	240.946	105747	45203.8	0.0040223	8.68758	0.17995	258.788	13.9027	0.687419	13.0486	0.785637
LA4; 40_Grain7_18	2023-07-19			111.245	68.1567	109.992	4402.44	67285.9	0.00183575	0.360157	0.267914	552.461	15.6529	0.729075	34.0752	0.686149
LA4; 40_Grain7_19	2023-07-19			84.185	57.6001	95.8956	3321.44	37370.9	0.00160017	0.270845	0.148826	416.611	15.398	0.781639	48.3083	0.982068
LA4; 40_Grain7_20	2023-07-19			104.669	55.7021	133.789	2380.39	37268.8	0.00223194	0.193268	0.148453	326.977	20.8547	0.668442	40.1719	0.629205

## Sheet: S7_U_Pb_analytical protocol
Supplementary Data 7
Carbonate U-Pb analytical conditions
Laboratory & Sample Preparation
Laboratory name	Geochronology and Tracers Facility
Sample type/mineral	Calcite
Sample preparation	In-situ in resin block
Imaging	Back-scattered electron and CL
Laser Ablation System
Make, Model and type	ESI ImageGeo
Ablation cell and volume	TV3
Laser wavelength (nm)	193 nm
Pulse width (ns)	3-4ns
Fluence (J.cm-2)	~4 J.cm-2
Repetition rate (Hz)	10 Hz
Ablation duration (secs)	30 secs
Ablation pit depth / ablation rate	~30 μm pit depth for standard 30 second ablation
Spot size (μm)	60 or 120 μm
Sampling mode / pattern	Static spot ablation
Carrier gas	100% He, Ar make-up gas combined ca. 50% along sample line
Cell carrier gas flow (l/min)	0.7 l/min
ICP-MS Instrument
Make, Model and type	Nu Instruments Attom SC-ICP-MS
Sample introduction	Free air aspiration of desolvator
RF power (W)	1300W
Make-up gas flow (l/min)	0.8 l/min Ar
Detection system	Single ion counting with no analogue mode
Masses measured	206, 207, 208, 232 and 238
Dwell times	200 μs for (208, 232); 800 μs for (206); 1000 μs for (207, 238)
Total integration time per reading (secs)	0.3 s
Sensitivity / Efficiency (%, element)	~0.2 % for Uranium
Data Processing
Gas blank	60 second on-peak zero subtracted
Calibration strategy	NIST614 or 91500 zircon for Pb-Pb (depending on session), WC-1 for Pb-U
Reference Material information	Primary: WC-1 = 254 +/- 6 Ma (Roberts et al., 2017); Secondary: Duff Brown Tank 64.04 +/- 0.67 Ma (Hill et al., 2016)
Data processing package used / correction for LIEF	Iolite 4 (Paton et al., 2011) and VizualAge data reduction scheme (Petrus and Kamber, 2012), in-house spreadsheet for final corrections, IsoplotR for age calculation (Vermeesch, 2018)
Common-Pb correction, composition, and uncertainty	Unanchored (model 1) regressions in Tera-Wasserburg plots
Uncertainty level & propagation	Ages in the data table are quoted at 2s and include systematic uncertainties where stated, propagation is by quadratic addition
Quality control / Validation	Pooled DuffBrown gave 62.30 ± 0.78 Ma (unanachored) and 66.76 ± 0.72 Ma (anchored).
References	Hill, C.A., Polyak, V.J., Asmerom, Y. and P. Provencio, P., 2016. Constraints on a Late Cretaceous uplift, denudation, and incision of the Grand Canyon region, southwestern Colorado Plateau, USA, from U‐Pb dating of lacustrine limestone. Tectonics, 35(4), pp.896-906.
	Paton, C., Hellstrom, J., Paul, B., Woodhead, J. and Hergt, J., 2011. Iolite: Freeware for the visualisation and processing of mass spectrometric data. Journal of Analytical Atomic Spectrometry, 26(12), pp.2508-2518.
	Petrus, J.A. and Kamber, B.S., 2012. VizualAge: A novel approach to laser ablation ICP‐MS U‐Pb geochronology data reduction. Geostandards and Geoanalytical Research, 36(3), pp.247-270.
	Roberts, N.M., Rasbury, E.T., Parrish, R.R., Smith, C.J., Horstwood, M.S. and Condon, D.J., 2017. A calcite reference material for LA‐ICP‐MS U‐Pb geochronology. Geochemistry, Geophysics, Geosystems, 18(7), pp.2807-2814.
	Vermeesch, P., 2018. IsoplotR: A free and open toolbox for geochronology. Geoscience Frontiers, 9(5), pp.1479-1493.

## Sheet: S8_XRD
Supplementary Data 8
X-ray diffraction data
Sample LA1:137, Siderite/calcite mixed sample from vein.
No.	Pos. [°2θ]	d-spacing [Å]	Height [cts]	Rel. Int. [%]		Matched by
1	23.1326	3.84186	895.77	5.62	Calcite	96-901-6707	Calcite, COD: 96-901-6707	Ondrus, P., Veselovsky, F., Gabasova, A., Hlousek, J., Srein, V., Vavrnn, I., Skala, R., Sejkora, J., Drabek, M., Journal of the Czech Geological Society, 48, 19 - 147, (2003)
2	24.6777	3.60471	245.51	1.54	Siderite	96-900-0099	Siderite, COD: 96-900-0099	Graf, D. L., American Mineralogist, 46, 1283 - 1316, (1961)
3	29.5191	3.02359	15931.5	100	Calcite	96-901-6707
4	31.9171	2.80168	1352.14	8.49	Siderite	96-900-0099
5	36.0733	2.48784	1550.46	9.73	Calcite	96-901-6707
6	38.2343	2.35205	176.27	1.11	Siderite	96-900-0099
7	39.5092	2.27904	2002.56	12.57	Calcite	96-901-6707
8	42.1594	2.14171	209.86	1.32	Siderite	96-900-0099
9	43.3006	2.08787	2146.5	13.47	Calcite	96-901-6707
10	46.0661	1.96876	218.77	1.37	Siderite	96-900-0099
11	47.2671	1.9215	876.52	5.5	Calcite	96-901-6707
12	47.6775	1.90591	2738.35	17.19	Calcite	96-901-6707
13	48.6438	1.87028	2549.33	16	Calcite	96-901-6707
14	50.5905	1.80279	71.38	0.45	Siderite	96-900-0099
15	52.6655	1.73654	382.95	2.4	Siderite	96-900-0099
16	56.7515	1.62082	438.45	2.75	Calcite	96-901-6707
17	57.5867	1.59929	1076.2	6.76	Calcite	96-901-6707
18	58.3916	1.57914	205.84	1.29	Calcite	96-901-6707
19	60.8951	1.52008	817.85	5.13	Calcite	96-901-6707
20	63.3089	1.46781	195.28	1.23	Calcite	96-901-6707
21	64.8877	1.43586	782.93	4.91	Calcite	96-901-6707
22	65.8723	1.41676	476.47	2.99	Calcite	96-901-6707
Sample LA1:30, Poorly crystalline clay mineral-rich part of vug.
No.	Pos. [°2θ]	d-spacing [Å]	Height [cts]	Rel. Int. [%]		Matched by
1	6.1112	14.4627	1448.63	44.14	Vermiculite	96-900-0147	Vermiculite, COD: 96-900-0147	Shirozu, H., Bailey, S. W., American Mineralogist, 51, 1124 - 1143, (1966)
2	13.6786	6.47385	124.23	3.78	Orthoclase	96-900-0162	Orthoclase, COD: 96-900-0162	Colville, A. A., Ribbe, P. H., American Mineralogist, 53, 25 - 37, (1968)
3	19.6919	4.50842	1859.56	56.66	Vermiculite, Orthoclase	96-900-0147, 96-900-0162
4	21.381	4.15591	1070.61	32.62	Vermiculite, Orthoclase	96-900-0147, 96-900-0162
5	22.7837	3.90313	622.79	18.98	Vermiculite, Orthoclase	96-900-0147, 96-900-0162
6	23.6187	3.76699	969.92	29.55	Orthoclase	96-900-0162
7	24.6608	3.61012	538.48	16.41	Vermiculite, Orthoclase	96-900-0147, 96-900-0162
8	25.8149	3.45129	907.73	27.66	Vermiculite, Orthoclase	96-900-0147, 96-900-0162
9	27.4516	3.24912	2541.52	77.43	Vermiculite, Orthoclase	96-900-0147, 96-900-0162
10	27.7385	3.21617	3282.14	100	Orthoclase	96-900-0162
11	30.0209	2.97664	547.6	16.68	Vermiculite, Orthoclase	96-900-0147, 96-900-0162
12	30.8676	2.8969	626.74	19.1	Vermiculite, Orthoclase	96-900-0147, 96-900-0162
13	32.3892	2.7642	96.35	2.94	Vermiculite, Orthoclase	96-900-0147, 96-900-0162
14	35.0719	2.55867	1929.43	58.79	Vermiculite, Orthoclase	96-900-0147, 96-900-0162
16	37.2875	2.41157	755.13	23.01	Vermiculite, Orthoclase	96-900-0147, 96-900-0162
17	40.175	2.24465	343.46	10.46	Vermiculite, Orthoclase	96-900-0147, 96-900-0162
18	41.6703	2.1657	1070.45	32.61	Vermiculite, Orthoclase	96-900-0147, 96-900-0162
21	50.916	1.79202	239.51	7.3	Vermiculite, Orthoclase	96-900-0147, 96-900-0162
22	53.6375	1.70734	542	16.51	Vermiculite, Orthoclase	96-900-0147, 96-900-0162
23	56.6646	1.6231	470.07	14.32	Vermiculite, Orthoclase	96-900-0147, 96-900-0162
24	61.5481	1.50551	1983.14	60.42	Orthoclase	96-900-0162
25	62.0667	1.49417	1735.01	52.86	Orthoclase	96-900-0162
26	65.2499	1.42876	91.06	2.77	Orthoclase	96-900-0162
